# Supplementary material for: Genetic analysis of early phenology in lentil identifies distinct loci controlling component traits
Source: J Exp Bot. 2022 Mar 15;73(12):3963–77. doi: 10.1093/jxb/erac107 (PMC9238442; doi:10.1093/jxb/erac107)
Supplement: erac107_suppl_supplementary_table_S4 [file erac107_suppl_supplementary_table_s4.xlsx]

## Sheet: Sheet1
Supplemental Table S4. Sequence associated with DArT markers in the ILL 2601 x ILL 5588 F2 genetic linkage map.
LG = Linkage group; Pos = Position (cM)
LG	Marker	Pos	Sequence
1	3636106	0	CTGCAGCAAGCTTACTTGATCTCGTGCTGATATCTAACTTATCATGTTTACCTTTTCAGAGAGACTTGTA
1	3639999	1.069	CTGCAGTAAAGGAAAAGTTATTATAACAAACATGAAAGCCTGAAAGGAAAAAACAGAATGAATGTTACGT
1	101240596	2.732	CTGCAGCTGCTCACGGGGGCGGCGGAGGCGGCGATCACATCAACAACAACAGTTTCTATAACAGCCATGG
1	3631583	3.159	CTGCAGTTGTATAATCCTTATTTATTTGCAAGTTTCGTGGTTTGATTTATGGTTATAGCATATTTTTGTG
1	101329967	4.446	CTGCAGCAGTCATTCATTATAATGTAGTCGATTAC
1	3635249	5.53	CTGCAGGAACATACAATTACTGGGCAGACAATTACACACTCTTTGTCTTAGAAATGTCACTCATGGGATT
1	3639901	8.196	CTGCAGCTGAAGATTCTACTACAGCTTCTTCTTCTTTTTCTTCTTTGGTTTCCGATGCTGCTGGTGTAAT
1	3639815	12.627	CTGCAGCAAAGTAAGTTTCATTGTCCAAAAATCGATTATAGTTCTATACATTTTCTCAGTGTTGAATAAG
1	3636996	14.776	CTGCAGTAACAATATTTGGTTTTAGAAGCTTAGGCATAAAGGCAAGTGTTCATTTTTTTACATGTGACTT
1	3632021	16.738	CTGCAGCATTTGGGGAAGCTGGTGTTAGTGCAGCAACAGGAGTGATGACTGTATGTTTTCTTTTTCTTGC
1	3635629	17.56	CTGCAGTTTTATACGCTTCTTCGTGCTCGGTCCTTTTTCCAAAAACTACCCGTGATGTCATCTCATATGT
1	3635889	18.448	CTGCAGAATTTCTGAACTATAACGTATCCATGGTTGCAGAAACCGATTCCTCTGAAGGAAGCAACGGAGT
1	3630189	19.537	CTGCAGACGTCAACAACGATGTAAGCGAGCAATCTACTCAAGGTGAAGGTCAAGGAAAAGTTCAATCCTT
1	3634698	20.671	CTGCAGCTTGCTTCTCAGATTCTGAATTTCCTTGAGAAGTTCTTCCTTCTCAGTAGCATCAGAAGAGATG
1	3633295	28.537	CTGCAGCCCTTTGTGCGAGCCAATAGGAGTCAAACATACGATACACCCAACCAGGCAAGAATGCTCTTGA
1	3629948	30.069	CTGCAGATACTATCACTGCTATCCGGATAGGTGAGTTCTTCAATCTTTCTTCTTTTTTTCTGCAAACCTC
1	3632687	36.43	CTGCAGAAAACAATGAAAATTTGGATTTTTGTGAAGATATCTTATTTGATGCAAATACCAAGAGGAAACG
1	3636585	43.47	CTGCAGATAGGTAGAAAACATATACAAATAGATGCCATTTCATTCTAATTAC
1	3632696	48.609	CTGCAGAAAAATCATGCCAAAGCAAAACCTGTACAAGCACTGAACAGAACAAGGCATAGCATATCTAAGA
1	3660941	49.878	CTGCAGAAGCAGCACGAAGCTGAGGTAACTGCTCTGAAAGCTCAATAATTGGGTAGACGAGATAAACTTT
1	3634083	51.911	CTGCAGTGTCTGAAAATTTGGGTTTTTGGTCTTCAGTACTGCACTCTACTATCTTTTTCAGCAGTATTCT
1	3634823	54.264	CTGCAGCTATGTCGCTATTTTGTTTTTATTCTTTGAGAAATTTATCTTTCTATGCGTCTCTCTTGTATGG
1	101306610	54.929	CTGCAGCATAGGATAGGAATCCCCTAAATTAC
1	3634665	55.445	CTGCAGCTCGTGCGATAAGTGGAGGTCCAATTTATGTCAGGTAGTATATTGACATCCATTGCAGTTCTTG
1	4665396	56.012	CTGCAGAGAAAGTCTGTGGTCCGAATTACAACTGGAAGCCAAGCGCTTGATGAATTGCTAGGAGGTAGTT
1	3633282	59.08	CTGCAGAATTATGATTTGCCTATCTAATTCACAAATATACTAAAAGGTTTTCAACATGGAAAGTTGTAAA
1	3633760	59.877	CTGCAGAAAACTATTAGGACGGAGTTTGCTGATTGTACGGTAATCACAGTTGCTCATAGGATACCAACTG
1	101306773	60.434	CTGCAGGCTGTTCCCACTATACATCTCTTAC
1	3630926	62.938	CTGCAGAATCTAAAGCCACTGAATTGTATTTCACAATTTATTTCATATTTGTTAC
1	3633440	64.288	CTGCAGAAGTTTTTCTTTCAAATTTTTGAGCCACAAATTTTTGAGCCACGGGTGCTGTCCTTGTTTCTCT
1	3635570	66.04	CTGCAGAAGACCATTTATTTATATTGTTGTCCAAGTATTTCGTACAATAAAACTAACTAATCTATTTTGA
1	3633542	67.518	CTGCAGAATTGAAGCTGTAATTGAGGTACAATTCCCTGTTCTTTCTAACAGATTATCAGGTTCCTAAAAT
1	3635747	67.921	CTGCAGCATAAGTATAAAATTGTTGGTCAAAATTGTGAATATGCCCATATCCATGTTCTTTCAAGACTTT
1	3633728	70.171	CTGCAGCCCAGATTACAGTTGGAAAGAAAAACTACTAGATTATGAAATCCCCAGTTGACAAAAAAGAAAG
1	101309880	70.666	CTGCAGTAATTACCATTGAGTGAATCTGTTAC
1	3635655	71.224	CTGCAGCATTAGGATAGCTTATCCTTTACAAGCAATAATTATACTCAACTACTTTGGAATTTCCTTTCAT
1	3640121	74.706	CTGCAGGGGAGGAGTTTGGTGTCTACAGCAACAAGGCATGCCACTTTAGATTTGAAGATTCTTATAACAT
1	3639687	75.34	CTGCAGTTAGAAATTGCTTCATCAAACACAAATTTTGCATTTTGGAATGCACTAAAGAAGCATGCTAATG
1	3634056	76.866	CTGCAGCAGTGTATTTTCAATAATTTTCCACTTTGCTTATTTACTAGGCTCTTGATTAGATATCATCACA
1	3635182	77.623	CTGCAGTACTACAACAATCTCATCAACGAACTCATTAGCAATGGTTCGATACGAGTTTCTGAATTTCTTG
1	3633005	78.296	CTGCAGCTCCCGATTTTTCAAAAGCACAGACTTGAGGATTGGCTCATATTTCACGTGGGAAAGCCCAAAA
1	3635316	79.602	CTGCAGCACCAGTGGCACCAGCTGCAACAGCAACCCCGCCTGCCCAGTAAGTATCCAAGCACACACTTCT
1	3636978	87.345	CTGCAGCGAAAGGCTTTCAACTCCTCCCACCGAACGGACAAAATTACTTCAAAACTCGAACAGGGAGATT
1	3635962	87.832	CTGCAGCATGGTGCTTATACCTGGAAGCAAGCAGTACAAAAGAATGTTCATGACCAGTTATTATCTATCC
1	3635971	92.474	CTGCAGGAAAATATTCGGTGAGGGATGGCTATTTTGCTCTAATGAAACAAGGGGAAGTTGATATGCTAAG
1	3632190	92.916	CTGCAGTCATATCGAATGCAATTGCAACCACAACTGTTGTTATCGCAATCGCAATCAAAATATTACTGCT
1	3632795	93.313	CTGCAGATTACCCTATTTGGGAGTTGCTAATAATAGATGGAAAATGCTTACAAAACTTTTTTGGTTTAGC
1	3629661	93.809	CTGCAGAGTTCGTAGAAAAGTCAGAAACAATATGTCAGAAACACCTAAAAGACATTTGAGACTCTGGAGA
1	3636470	94.971	CTGCAGGAAACATGGAAAGCAGAGGAAAAATTATAAGTCAAATACAATACGTTACATGGATACGTGTATA
1	3634575	96.22	CTGCAGGAGCCCTTTACCTCATCTTCAAACCAAAGCTTCCAAATTACTCAGTCGACACTCTGAGGATAAC
1	3636839	96.661	CTGCAGACAGTAGTCTCATCTGGAGAAGGAGCAAACCATTCGCAAAGATCATCCACGGAACCGAACTTCA
1	3638599	97.037	CTGCAGAAGCTGAAAATATAGATAAAAAATAATATTCATTAC
1	3632981	98.049	CTGCAGCAACCAACACGTGTTGAGCGTGTTATTGGCTTTCTTCTCGCAATATGGGGTATATTGTTTTACT
1	101309762	98.598	CTGCAGGCACATGTTGTTAGTGGTAGTTTAC
1	3632409	98.795	CTGCAGGGAAAATAATTATGATAGAAAAATATGGATGTAATCCCGAGCGAAGTTTTATAACAGACTGACC
1	3635523	100.461	CTGCAGTAGTTTTTTTAGAATCAGGAGATTGCATGCATTTCCATCGCCAATACAGCGTCATTCCTCCCTT
1	3635527	101.284	CTGCAGAATTTCGTGAAATGGGCCATGAAATAGGAGTAAGCTGCTAAAGGTTTTCTGTATGTGTGTGCAC
1	3639909	102.121	CTGCAGCTGAAATGTCAAAGAAAGCAGCCGAGCTTGAAAAGGAGGAAAAAGAGGGATCAGCAAGGATGGC
1	3631462	102.44	CTGCAGTGCAATCTGTTCAATGGACTTATAGCCTTTTCTGGCAAATTTGCCCACAACAATTGTAAGTTTT
1	3634816	103.256	CTGCAGATCTGTAAATGTGTCTATTGTCCTATTGATGAAATATCATGAAAACAGCAAAATCCAAAAACCA
1	3636963	103.549	CTGCAGATTTCTGCTGTCAATGAAACATTAGTTGAAGGGAAGGCCTGTGAGCTAGCTGATACATGTGAGC
1	3637064	104.501	CTGCAGTGAACATCTCTATCAGACACTTGCATAAATTCTGGTTCTTTTTTTTATGAGACTGGATCAAACT
1	3632964	105.621	CTGCAGAGTTCCTAAGGGACCAAAAATAAGTTTGGAACTTTCTGAGGTTCATCCAAACAAATCAATCATG
1	3637453	106.476	CTGCAGTTTCAAGCAATGTGCTTATAACTTCAACAATAGCATTATCACTGAAAGTATTATCTATAATTAT
1	3638101	107.455	CTGCAGTAGTTTAGTTGTCTGATTTTGAATTGGTGTGTGAACTCTGATTTTCCTCTAATGGCCTCTTCGT
1	3632971	107.557	CTGCAGTCTTATCCCAGCATTACTGTTTGTTTGTGATCTATACTGGTATAAATATATGTTAC
1	3638068	108.778	CTGCAGTAATGTCTGAAATTGGAAAGGCATAATGAGTAAGAAAGTTGAGAAATCAGTATAAGTTTGGTTG
1	3634125	109.111	CTGCAGGGAATCCAGAAGAAACAAAAGCTTTGCTGCCGGCATTGCCTTTGCTTATTGCTCACCTCGGGGG
1	3633052	109.331	CTGCAGTTTGGCTGGTCACTTGGGTGGGTTTTGACAATGTAGAGTCTCACATCGGACAATATATAGCATG
1	3632595	110.466	CTGCAGCAGCTTTGTTTGTTATTGAGAAAACTAGAGTTAC
1	4089448	112.226	CTGCAGTGGGAAGAAACCGCCATCAGACGTACCGAGAGGTCACTTGGCTGTGACTGTAGGAGAGGCAAAC
1	3638855	112.726	CTGCAGCCACTCCCTGTAAGTACATTAGTACATTATTAGAAAATACAAACAAATTCCGCTTTCAGGGAAG
1	3634196	112.992	CTGCAGCAGAATGATAATTACTATTCAATTCAGATGATCAGTGCATATATGTAACGTGGCCAATATGAAC
1	3636026	114.463	CTGCAGTTGATCCACAATTTGTGCGCTTCTTTAGCACTTTTCTGTTCATGCACTCAAGTCCTACAACATC
1	3639358	114.982	CTGCAGGGAACAACGTATCCCGAATGTAGTCAGCGTATCAACACGGAGCATTTTGATGCAAACCATACCG
1	3631322	115.917	CTGCAGGAACTGTATCTCGGTAACGAGTCTTTGTTTCAACTAGTACCGGATTATGATCGTTTTTCGCATT
1	3636565	116.78	CTGCAGCTAACGAAAGCTATGCATTAGAACATTATGCTCCACTTTTACTTAGCCTTCAGAATTGCAATTT
1	3659782	117.363	CTGCAGCAGCAACATTCAAATCAGACTCAGAACTTTTCTCAAGTTCTTCTGTTGAAACGTTGGATTCATC
1	3635307	119.586	CTGCAGATGAAGACAAGTTATCAAGTTGAGAAAATGCAGACGAGAACGTTTCGGGATTCACCTCTCCGGT
1	3636346	121.492	CTGCAGTAGAATGCTAGGGATTGCTTATCAGTCCAAGCGGGGATATATCGGTCTCGAGTACTATGGAAGA
1	3659932	122.055	CTGCAGCTTCGCCATCTGTTCTAGTTCTTCTATCTTCTATCACTCTGTCAACTCTATTATTATAGGAGTT
1	3631852	122.473	CTGCAGCAATGCTGATATTAGCAATTTTCAATAAGCACAAAAGAATCATATAAGAAACTCAGGCGAAACA
1	3636273	122.826	CTGCAGCTTGCACACACTAATAAGATAGAGTTCACCTTCTTATAGATCCCTTTTAGTACCAAACAATTCT
1	3634943	124.829	CTGCAGTATCTGAACTTCGTCCTGATTCAGGCGTGAACCGCACAGTGAGTTATCTTTATCTGTGGTTTCT
1	3636444	125.996	CTGCAGAATCTGTCTTAGTCGGTTTGGATATAAATGATTATGGACAAGAACTACAGAAACACCAGTAGCA
1	3635107	126.399	CTGCAGTCTTTGAAACACTACAAGGGCTCTCATAATAGACCTCTATGAAAGTATTGGACAGTTTTTGTGC
1	3660884	127.835	CTGCAGGCGACCGAGAACGAAGACGGTCGTGATTCGGTGGAAACGGCGGTCTGGAAGAATCCCCCATCAA
1	3632220	128.029	CTGCAGCAGTGAGAGAATTCCCTTCGATGTCACAGAGAAGGTGTTCATCAACGTAGGTTTGCCACGACAT
1	3631454	128.561	CTGCAGCAACCAAAATGGACAATAGAATCAATCGTACTAGTATTAGTTAGAGTGAAATTTGTTCAATGGG
1	3635668	129.137	CTGCAGAACCTTGCTCAGGAATCGTCAAAGCTCCAGTATTTATGAAGTCATGCTCAAAGACCATTGTCCT
1	3659175	129.633	CTGCAGAATGGACATGATAATACCATAGTAATTCTTATCAACTCACAAAGACTATGGACAAGTGTAGTTT
1	3633022	132.627	CTGCAGAAACGTGAGGTTCCTTTTGGCTACATAAAGACCTAACAACGTCCACTGAGGAGTCCTGTAAATT
1	101305839	133.391	CTGCAGAGAACACCGGGGTCACATCTGAGCCTGATCAGTCTGGTGGCTGGGGAAAAGGTGGAGGCAGTTC
1	3632235	134.51	CTGCAGTGGTTATTTTCTTGCTTCTTCTTCCGCTCGTTGTTGTTTTCATTGAAGAGAACAAGATTTGGCA
1	3633228	135.186	CTGCAGAAGATCCAAAGACAAAATATAGATCTATCAGACCAAATGAGAAATCCAAATTTTCTTTCTGCGT
1	3630033	136.598	CTGCAGATACTCCATCAGTGACAATTTCCCGTTCATCTTCTTGTTGGCTACATAAAAAAAAGAAACGGAA
1	3631154	136.693	CTGCAGACGCTTGCAGAGAGTGACGGAAGTGGGAGGAGAGGAGCTCCACCTGCTTCTAAGTCTGCTCTGG
1	3635647	137.711	CTGCAGCTGAGTCTCTAAATCAGGTCGCATAGCACGGCATCTACAAAGGTGATATCAAACTCTCAACATA
1	3633444	138.103	CTGCAGTTTTTCTTTTAGGTAAAACGTTTATTTTTTCATGAAACCTTGTCTCTTGATTCAATAATACAGT
1	3632475	138.402	CTGCAGCACCGATTAGAATTGCTCTAAAAATCTGACCAGGAATATCCGCAAGATACCGAATAAAAAATGC
1	3659371	139.758	CTGCAGCTATTGAAGAAGCAGGGTTGGAAAGAAGGGACTGGTCTTGGGATCTCTGAGCAGGTTTCTTTCT
1	3632672	140.124	CTGCAGACCAATGTCATTTCTTAGAGCAACGCCTTCCATATTTTCAGGAGACCTGTGAGTTTTGGTTATC
1	3636269	140.969	CTGCAGCATCCATGCTATAACAGTTTGTTTCATTGGAACTTTTGGAGCTTGGCACTGATAATATTGTTTC
1	3661093	141.315	CTGCAGTTGTCACAAGGTGTGTAACAATTCTGAAACGGTATCTTCTAAGGTATGTTACTCGAACAAATGG
1	3636197	146.182	CTGCAGTTACGAGTGGTTACTTTCCGATGGTAGATTTGTTATCTTGTAGTTGTACCTGCCTGGCTCATCA
1	3636193	147.754	CTGCAGACAGTCTGAATTGAATCAAAGTTATCTTCACATTGGATAACATCTAAAATCACACGGCTTCTTA
1	3630533	147.865	CTGCAGCAACCGGAGACTCGCGACGACAACATGAAAACACATCACTAAAACTCATTTTATGACGGACCTT
1	3631293	148.361	CTGCAGTCCCAAATAAGGATCTGGATATTAGTTCAAGAAAAATTGTGTAAATTATTTGATGTTTTGTTTT
1	3631434	148.799	CTGCAGGTACGGGGTATACTCAACAATCGTACAAAGTAAGCCCATCTTTCCCCGACATATGGATAAACAA
1	3629855	149.093	CTGCAGCATACATATTCCTTGATTCCGGTACTAAAGGATCCAAAACCCATCATAATCACAGTGCAGAACA
1	3635463	149.369	CTGCAGTGAGGCATCACAGTCGATGCTGTGAATTCAGCCATGTTCCTTTGATTCCTCATGCCTACTCCTC
1	3631861	149.859	CTGCAGAAATTAGATCAAAACCACAACAAAATCAGAGCAAACAACTTTGAATCATCACACAGAAATGCAT
1	3638127	151.162	CTGCAGTTGTTCAGTTTTTTCTCATGCTCTTGCTGCCTGAATCCCCCAGATGGCTCTACATAAATGTACA
1	3631724	153.107	CTGCAGAGGACTGGTGGACCACTGGGTTGAGCCGTATCTCAGAATTACAGTTGAACGCTTGCATCGAACT
1	101240897	158.399	CTGCAGGGACTGGTCCTACTTTCTTGCTTCTTGCTATAATAGCTGTGGCTGCATTCTTGTTTGTGGTATT
2	3634794	0	CTGCAGCTTCTGCTTCAGCCAACTTTGACATGTTCTTGTGAAGCTCAGCATTCACTGTTGCCAATGCTAC
2	101312692	3.468	CTGCAGACATAAACATGATTAGACCATTATGATTAC
2	3639454	4.283	CTGCAGGCTCTTGAAAAACTCGGCATCTATTTTCTCTAAGAAAGCAACCAAGTTACCCCAGACATGAATA
2	3636957	4.619	CTGCAGCTCCAGGCTGGTTATATAGAGACTGACCAAGCTGCATAACTTCCTGGTTGAGGGCAGCCAAGGC
2	3634024	6.478	CTGCAGGTATGATACATGATGAAACTTATTCCCTCGGGGAGGATCTTCTACCTTTCTGTATTTGCTTTCC
2	3629901	7.666	CTGCAGGTTTGTATTTGTATTATGGCATTGTTTCATCTCAAGATTAC
2	4087854	10.231	CTGCAGGAGCAATTCGGGCAAAAGCCTCCTCAGTGACAAGTTTACTCTGCAAAATTTCCCAAGCGATCTC
2	3631237	13.048	CTGCAGCTCCATCAAATAAAGCTAAGGCTAGTTTGTCACCATGTGCTTCATTTGTCACCCTATCATCTCC
2	3633525	16.965	CTGCAGCAGCTAAGGTGTACAGCAAGCCGCCGTGGCTGCTGTAGAGTCTCAATGCTTGTTGTACGCCATT
2	3636553	17.848	CTGCAGTCGTGGCTCTTTTCCTACTCACCAGTGTATCACAGAGAGGAAACATCCGTATCAATGATAAAAA
2	3637722	18.949	CTGCAGCTGTAAACGACCGGAAAAGTGCCAAACTCGTCCGAGTATCATATGTCAATTTGGCGTCTTTCCT
2	3637147	20.885	CTGCAGGTAAAACCAATATTTTGTGGGACTTGTGGACTTAC
2	3631172	23.556	CTGCAGGTCAAGAATCAAATACTCGTCATATAATAATATCTTGCTGTCTAAATAAACTAGAAGTGTAAAA
2	3631247	24.738	CTGCAGGAACTACTCCAAGGGGCACCTTTATTGCTGTATTCCAATCCTCTCTTTGAAGAAGCCCATTTAC
2	3636639	27.618	CTGCAGGTGAAAACTTGAGTCCTTGAGAGGGCATTTCTTTCAAGATCAAAACCACAAATTTTGTAGAGGC
2	3633262	27.868	CTGCAGAATCTTTGTACTTGAATGCATACTAAGAAATTAGAAATATGTTATTAC
2	3637243	28.086	CTGCAGTATCCAAATTTCATTACTTGAAGTTGGGGATATACTAGCACAATACTTAGGCTGCAAACTACAA
2	101269427	28.425	CTGCAGTTTTGGAGAGGTTTGTTAGCCTTGAAAAAGAAATCCAGCAGATTGAAGGTCAATTTCAAGCGAA
2	3632035	29.05	CTGCAGCTGGAAGCATGCACCAGTCACCGAGTTGCCAGTTTGCATGCGAAAAGCATGACAACATGGTCAA
2	3633155	31.994	CTGCAGAAAGTTGATGCATGTTGCACAAGTAACTTGAAACAGAAAGAAAATGCAAAAAATGGAGGAAAAT
2	3633988	34.313	CTGCAGCAGTGGACGCTTCCTGCAATTATTTTCATGTATGAATATTAC
2	3634193	34.93	CTGCAGTGTGAGTGGTGTAAGTGGATTGGATCATGATAATTTGGATTCAAAGAGGTTTGGAACATTTTCT
2	3635304	41.607	CTGCAGAGCTCTTGCTAACCGATTAGTTGAGCATGGATATAAACTTGTTTCTGGTGGTAGTGATAATCAC
2	3634692	42.126	CTGCAGCAAAATCCAAACAAGCCGCTTGGGGTAGCTCAATGCGACCCATCTACACTTTTTCCACTGTTGA
2	101318784	42.46	CTGCAGTTGTTGAACTGAATTTAGGCGTTTGTTAC
2	3634227	42.756	CTGCAGTCACGTGACAGAGAATCCATATCCGAAAGGTTTATGTTATGATGATATCTTATGATCACAAAAC
2	3635841	43.477	CTGCAGGAAGGCCTTTTTATACAACCCTGGCCTTACTTAC
2	3634213	44.506	CTGCAGCATTCACTATAATTATACTGTCAGTATTATAGCTACTTTCGTTTCTTAGATCTTTAGGTGAGAA
2	3635248	44.928	CTGCAGGATTCTTCAGCACATCCAGCTCCTGGTGGATTGAGTAGCACATCTGAAGTTTCCACATTGCAGC
2	3635768	45.64	CTGCAGCTTTCCTTCTATTAGGTAAACTTGATTGTTCATCTTCCTCATCACCTTTTGGTCGGCATGATTT
2	3636121	46.113	CTGCAGTTTACACAAATATTGATCAGTGATGATAGTTCACCAACCTGTAAGCAATGCTCCACATCAACGA
2	3630240	46.806	CTGCAGCATCTGATGTATGTGAGCCCTTGAAAGTGGAGTCAAACGCGGCTCCGTCTCCACCATCACATAG
2	3634870	48.009	CTGCAGGTCAATTGATTACTCATATAAAAGTATTACAGTTATATTTCTTTGTAACTAGCTTTTTCTTACA
2	3631763	48.846	CTGCAGCGACACCGCCGATGCCTTCCTCTCAACGAACCTTTTCAGAAGCAAACTCGCCTTCGTCTTTGGA
2	3634748	49.686	CTGCAGATCTTTTCATATATTGTACACCATAAGCCGCACTAGATCCCACTGTTGTTGAAGCAACTAACCA
2	3634971	53	CTGCAGCAATGTCGAAATTTGGAAGTTGGATATAATCAAAGAACTTCTTCATATGAGGTGAGTTCAGAAC
2	3631168	54.164	CTGCAGTGAATTATTTCTTCTCTGATTTGCTCATTTCGAATTTTTGCATTTCGCCGCCCACTGCCTCGAC
2	3634203	55.016	CTGCAGAGGTAAAATAAATGATACGGCCCATGGACTCAAGGTAGGGTAGCCTTTAC
2	3630726	55.557	CTGCAGGAGAAAGACAATGCATAATCTGAGGCAATGACACCAAAGTAGAAAACAAACTGGGCAATGTTTA
2	3639944	56.134	CTGCAGAATCAACACTTTGCAAGTTTAGTATATACATATATGGCTACAAAAAATTTAC
2	3636834	56.339	CTGCAGGTTTTTAGAAAGTTCATGAGACTCAAATAGAGAAGAGACAGAATAGGACTGTGTGTATAATTCC
2	3640526	56.82	CTGCAGTGCAGCAAGCTGATTTCTTTTCCCCTCAATCCTAGCAGCGTTTTCGTTTGATTTTTGCTGAAGA
2	3636891	58.535	CTGCAGCATTGTCCTCTATGCACCTTTGAAATCCCTTTTCCAACTTCCCTTCTTTGGAGCCTAATTAGTT
2	3633037	58.821	CTGCAGATGCTCCTGAATCACACTGTTGTTATTCCCTAACTGGATGAGTTTGTTAGATATACGGGTCAAG
2	3636890	59.289	CTGCAGAATATGAAGAAGTTCCAGCATTACCATTCGACCAATCTGCTGTAAGTCGTCAAACATCACTTTA
2	3631713	59.612	CTGCAGAAATGTTTTAGAAAATTATCAATAAAGTATTTCATTAGGATATCAAACATACACTATAAGGAGT
2	3636453	60.598	CTGCAGAAATTGTTCATGTTGGAGTTTACCGATGCTGGGTAATGCCGCATTCTCCAGGATTAGTAAATCT
2	3633133	60.728	CTGCAGATCTCATCCACGAGGCATCCAATGCAATAGCATTAGGGACACGTATTCAGGTAGATTTTCTTTC
2	3631776	61.322	CTGCAGGAACATGTAACTATAATATCCAATCACTTCCATCAGGGAAAGCTTTTTGTACTAAGGACATTTC
2	101286853	63.069	CTGCAGATGACCCATACACAGTGAAAATTAC
2	3635157	63.504	CTGCAGTCGCCGATTGTTTACTATAACCATAGCGATAAGCAATTTTCCATGTTGTTGATGATATGTTTAC
2	3634693	64.381	CTGCAGAGTGATTGGAATGGAATTTTGTCACCGAAGATAATAACAAGATTGCTTTGAAAAGAAAAAAATA
2	3660332	64.681	CTGCAGAATACTTGCAAATTGTATGAAATTATTTCCTGGCCAATTACTGAGTGTACATTACAACCAATTA
2	3632229	65.261	CTGCAGTGTTGTCAAATTTCGCCATCCAACACTAGGTGTTTGTTGGATATTTTTGTTATGAGATGGAGGG
2	3640196	66.124	CTGCAGAATATTTTGAGATTTTGCATACAGAACTTGCACGAGTTCTCTGAGTTTGGGGAATATGATTCCA
2	3629913	66.539	CTGCAGTTCCCACCTTTCAGACTTTGAATTCAGTATCTCTCCAAGTGTAACTTCCCTACCATCACCCAAT
2	3637408	67.305	TGCAGAAAAATAAAATATAAAATTGTCACTTCATGAAATAATTCTAAGGAAAAGATCAATTTTACAGAT
2	3633603	67.885	CTGCAGCACCAGCATACTTCACCGAAATTTTTTCCATGAAGCTAAAATTGCCTAAGTAGCAATGAAAACG
2	3632005	68.11	CTGCAGCAAATTGTGGTCCTATATTTATACCACAACTATTGCCTTTATTGAACCAAATTCGGAACTTAGA
2	3632693	69.347	CTGCAGATGGCAAACTGTTAGCAGTCCATGAACATATATGATTGATTCCTGAAATTGCTGATACAACACC
2	3633458	72.431	CTGCAGAAGTAATGTAAAAAGTTTACAGGAAAGAATATTATATTTTGGACTAAGTTTAGTATTGCAAATA
2	3636861	72.964	CTGCAGCTGCTATTTGACAACATATTGTACTAAATACCGTACCGCAGAACAATAACAATCTGTTCGAATT
2	3636041	73.572	CTGCAGCCGTAAGAACCATTAGATTTTGAGAGGGAAAACAAAGTCTCTCACTCGAAATCAAATGATCCTA
2	3635688	73.993	CTGCAGAGAGATGGGTTCATTTGTTTTATACTCCTTATTTCATTGTGACAGCTGTAAGTTCAGCAATCTT
2	3630037	74.763	CTGCAGATGACACAATCCTGCGGATTGAATTCCCATACTTATTTTCAAAATGTTATACATTTTGATAACA
2	3636363	75.467	CTGCAGGGTTACTCACCCCTACTGCGGGTAAACTAGGTCTTTGAATATATCAAAAGATACCAATGTTGTT
2	3639759	76.348	CTGCAGCAATATCATTCAAAACGTTTCAAACACTTGAATCAATGTTCTAAGCACTGAAATTCTCACTTAC
2	3633751	76.598	CTGCAGAATTCTTGAGATTCAACCACTCATCCAAATCAACGGCTAAACTTCCTATAGGAGATCTTCCAGC
2	3631539	78.045	CTGCAGCCTTACTTGCCATACTAAATTCTAATGATGTTCAAAATCGAACCGGCGCAATAGATAACCGCTA
2	3635265	78.769	CTGCAGAGAAAAAGAAAAAGGTTGTTGTCAAGAAAAACACCATTGCTAAAAAGAAAAACATGGAAGTTAT
2	3632215	79.193	CTGCAGCAGCAGCCGCCATGATGTATGGAAATGGCACATTTAC
2	3632621	79.821	CTGCAGATTATTGTAGATGTAATATTTTGGAAATGGCATTGCTCATCTCAACTAACATAGCATTGGATGG
2	3636083	80.817	CTGCAGAAGCAGCAGCAGAAGCAGAAAAAGAGGAAGAAGATTGAAAAGCGTGTGATGAAGCAGAGTTGTG
2	3635836	81.946	CTGCAGATTCGGAGACATGGAAATACAACAGGTCTCTTTTTCACTCTCTTTTCAAACAAAGAGGCTTTGA
2	3633648	83.044	CTGCAGAGGATCTTCCATGGCCAGATAATGGCTACAAAATAAGTACTTATTCTATATGGTAAGATATGGA
2	3659026	84.136	CTGCAGATAACAATGGGCATGTTTGGATTGACTTATTTGAGCTTATCATATGCCATAAGTTTTGTGACAG
2	3632022	85.247	CTGCAGCAAGTTTTTTTGAGTTTGAGAGAGGAATGCATGTTGCAACCACCACTGACACAACTAGAAACCA
2	3636718	88.02	CTGCAGTAGACAAGACGAATAAACGTTCACCAAATAAAGTTGTCTATCTTTCCACAAAGCACTCAAACCC
2	3640917	88.359	CTGCAGCATGGGTTGGCTCATTGAGTCATGTATATTCAAGTTTCAACAACATCAACACAGTTTGAAAGAA
2	4105746	88.736	CTGCAGATTACGTATTATCGATTTGGAAGCAAGTTTAC
2	3630694	89.257	CTGCAGCAGAAGATAGCTCTTTGGAATCAGTTAGTAGTTTGCAAAGCTAATTTTTCAGCAGGAGAGTGGT
2	3632593	89.627	CTGCAGAAGAGGTTACTCATGGGATCGATGGGACTGGACTTACTGCGATTGTCACAGGTTTCTTCATTTT
2	3635203	91.029	CTGCAGCATAAAAGTTTATTAGAGAGTCTGCCAAAAACAAAATTGGTTAGAAATGGAAATCAAAGTCGTT
2	4106309	91.184	CTGCAGATGGTCACTTGGTGTGGGATGGACCAGTGCTTGGATCAGAATAGTAAATGAATGGTTGGCAGTC
2	3637825	92.666	CTGCAGAACTCGAATGAAGGAAGATGGCCTAAAATACCACAAGATGATGCTGAGAAATTTTGAAGCTGCG
2	4080354	92.924	CTGCAGCATATCCGATATGCAGAGTGATTATCATCAAATTGATGGTTACTCAAATTTTTCTACCATCAAG
2	3634561	93.533	CTGCAGAAAGCTCTGAAAATCAGGTTTCATGCCTCCCCACCCCCAACTGTTTTCTAGAACTAATTTATAA
2	3636059	94.115	CTGCAGTGTCCCACGGATGCTGTATCCCAATCTTCCACCAATCTGTTAGTTTGAATGTAGGAGCTAAATC
2	3636800	94.957	CTGCAGGGATTCAATTTCGAGGACAGAAAATATGGCTAGCTGCAATAAAGGAATCGATGTATCTGGAGGG
2	3636122	95.8	CTGCAGGATGATTCCTCTAGGGTTTTGCATGAGGTCCTTATATAGAAGAAATTTTAGGGTTTGAAAAAAC
2	3631681	96.008	CTGCAGTCAATGAAGTGTGAGCTAAGAGAAATGATGGTTCCAGTGGCAAAGCAAGTTCCTAGGCCGAAGA
2	3638905	97.116	CTGCAGGCCCAAATGGTACCATTCCAGGCCAGTGGAGCCTGAACTGTGAACCTGCCTCCCGGGTATAAAT
2	3635915	97.624	CTGCAGGTTATGGCCTTACTGGCATTGTCTTATATATTTTATATTTATTTTTTAC
2	3633462	98.113	CTGCAGTCTAAGAAAGTCCTACAGAGAAAGGATTGGAACAATTACAAGTCTGTCGAATTCAGACAACACA
2	3632639	98.366	CTGCAGATTTGGCTGAGTTTGGTTTTTGCATTTGGTATGCCAAAATCCTATTTGAAGAATGACTTTACCT
2	3639968	99.09	CTGCAGTGATGTTGTACAGATGAAAAATCAGAAAATTTTGAACGAGGACAACTTTTAGCATCCATCTAGA
2	3629633	99.272	CTGCAGGACCTTTCTATGGACAAGTAAATGAGAGATAACTAGAAAATCCCCTTTGGTGTGGAAGTAAGTT
2	3635078	99.813	CTGCAGAGTTAGCAAAGTCCTTTGAAAAAAAAGTGTTTGATAAAAAATTCATTGTAGTCTTAC
2	3632060	100.622	CTGCAGAATAAGAAAAAGTAGCTAGGATGCAACTAAAGAGATTTATATTTTGAGAGTTAC
2	3633190	100.848	CTGCAGGATATGTCAGCATTATCAGTCTTCTGAGGATAGAGAATCTTAC
2	3634283	100.848	CTGCAGAAAAAACCGCAACAAGTTTGAATCAGAACAAAATAACTAATAGAAACAATGATACAAGATTACA
2	3637159	101.703	CTGCAGTGATTGTATCTGTCACTAATGGTACAGTTTTCTTTGTTGCATCGCATGCAGTCTCCACAATTTC
2	3633644	102.586	CTGCAGAAACAAGCGAACTGGTTCTATACTTGTCTTCCCCTCCAACTACCGGCATTACCACGCCTGGCTT
2	3631356	103.182	CTGCAGAATACACCAACGCATTGACATGGGGTATGACGTAGTATCTGATTAGTTCATGTTTGGTTTACAA
2	3636904	103.358	CTGCAGCTGACATAGATGGCCTATCATCAACTCTCTCTTGAACACATAATAGGCCTATTTGAATACATCT
2	3637050	105.124	CTGCAGAATGAGAATATCGGTATCGAGGTCTCCTGTATTTCACAGCTTACCATCAGCAACCTCCTTTTCT
2	3632171	105.578	CTGCAGCTTATTGTTATATTAGCAAAAATATACACAAACACACAAGTTCTACGATCACTACTCTTTCATA
2	3632371	109.397	CTGCAGTGTAGTTTAGGTATGGTGTGCAGCTCCATGAATACAAAGAATGGATCTATATGTTTCCTGATTA
2	3632991	109.713	CTGCAGGAAGTAACATCAGGTTCCAAATCCAGAAGTGGAACATTCTCTCCATACTATCATGAAGTAGTCT
2	3636805	110.859	CTGCAGCTCAGAAATAATCGATTGCCCACTTGGAAGTCCACTGCATTCCAATGGTTATTTGCCTGTTCTC
2	3639175	110.859	CTGCAGCAGGACTTTCACAGGCTAATGATTCGCCGCAACTCCTTTGATAACGAGGTCTAACGTGCTCCTG
2	3639803	111.038	CTGCAGTCACTTGGATTTCTCTCATGTAATAGTCATAATTTTGTAACATATATGTTCTGCGATATGCTTT
2	3635003	112.719	CTGCAGTTTTCTGGGGAAAAAGAAAACACGAAACATCATGAAAGAAAAACTTTGAAATGATGGCATTATG
2	3629989	112.978	CTGCAGACCCAGAACAAAGGATGACATTGGCTGAAGTTGCTGAGCATGAGTGGGTTATTGGAAATGATGG
2	3636758	113.648	CTGCAGTCACACTGTGATCTGCATTGATACCGAGTAACTGCATTTATATATAGATCAGATATATCAATTA
2	3632122	119.255	CTGCAGCATACAAAAACAAAACTTCAACCAAAAGAATAAAAAAACTATGGTTAC
2	3634191	121.62	CTGCAGTGTACAATTTTTTACACTGTCAATCCATCATAACCATCGGTCAATGTTGATAATCGTGATAGCT
2	3638888	122.51	CTGCAGTTTCAAGTATAAAGAGGAGATAATGTCATTCGCGGATAAGCATTGTGACTCTTCGAACTAGAAG
2	3637029	123.456	CTGCAGATGTACCTTCTATTCCTCTCAACGTTACCCACTTCCCATCATGCCAAAACTCCATTGTTTGCTT
2	3633810	124.125	CTGCAGTCGTCCATAAATTTGTGAGTAATTCCATATGATTACGGGGTTCATGTGGTTCCAAGGGAAAGCT
2	3635984	124.852	CTGCAGTTTGTGTTGGTAAATCCTGTTGGAAGTGTGATGGAAAAGTTACATATGTCGAAGATTTTAGATA
2	3633112	127.855	CTGCAGTTCCTTTTCTGTCCGGACATTTGAAGCCGCATGATTCGAAGAATTCAAGAACATGTTCACGTGG
2	3634151	129.036	CTGCAGATGCTTTTCATGTTCTTATGAGTGATGCTGAAGCTTGTTTGAACAGAAAATTTCATGCCACAAT
2	3660612	130.296	CTGCAGTGATCTAGTGTTAGATGAAATAGAATAAACTGACAGAAATAATATCTTCTAAAGTTACCATTCT
2	3633143	131.247	CTGCAGCAAATAGCTTGTACATGTACTATGCATAAAGAGAGAGGGAGAGAGAAGATTGAAGATTACGTAC
2	3637477	131.47	CTGCAGAAGTTTAGAAGTTGGATTTAGGCCTAACTCAACAAGAAAATCAAGCCTGGTGAGTAGTCAAAGC
2	3632935	132.469	CTGCAGTCCTATATGTCTGTCACAACCTATGCCTTTGTACTGTTTGAAAACCACATTGCGATTGATCCTT
2	3635572	133.235	CTGCAGTTCCGGGAATTTCACACCATCCTTGCTGATAACAAGTAACATAGCAAAATTTTCTAAATGTTAG
2	3632700	133.793	CTGCAGTCGCAAAACTTTGGTGTGTCACTGCATTTGCAAGCTTCTGCCAAAGTGTATTCTTCCTCCCCGC
2	3632210	140.397	CTGCAGAATGAATTTTGCAGCAACTGGGGTGATAGAATCTGAAGACACGATGATACTGCAAAGCTCATGA
2	101276066	141.466	CTGCAGAAGCTTATGATGTTGCTGCAATTAC
2	3631758	145.233	CTGCAGAAAAACTAAACATGTCAGAAAAAAGAATAATAAAATAAAAATAAAATCTGCAACTTACAAATTC
2	3632332	146.859	CTGCAGCCATTATGGGGACGACGAGTTGTATCTTCAATGTATACAATTGGATTTTTATCCCCTCGGGAAT
2	3636241	157.733	CTGCAGGGACCAGTCTTGCCAATCCAACATCACTAATCTTACATACATAGTTCTGGTCCAGCAAGATATT
2	3635643	159.091	CTGCAGTGTTACTACAGATACTTATGGACAGGCTGCTTCAAATTTAGTTGCTGGGAGTAATCTTGAGCAG
2	3634559	163.345	CTGCAGCAATCCGGAACCTCAACTGCCAACACAGAACCCTATCCTTCTTTTTTCGAATCAGACATTCATC
3	3635645	0	CTGCAGTATTGCTGCTGAGTGTTGAAAACCAAAATATGGTGGATTGCAGTGGCAATTTTTTGACCACTGC
3	3633835	1.002	CTGCAGAGGCTTGCAATTTTACTCAGCTTGAAAATAAGTTCGGTGGCTAGCTACCCAAGTTAC
3	3637018	6.125	CTGCAGCTAGGATCAGCTGAACAGTTTATGCAAGAATCAAAGTTTCTGATCCACCGTAATGGTAAAGAAA
3	3630154	7.269	CTGCAGAAAAACAGTAAAAAATAAATTTGTAGGCCTTGTAAGCTGGAAATAAAAAATTTAC
3	3631935	7.512	CTGCAGCAAGAGTCTCAACTAACTTCCATGTCTTCTACTCTTCATCCCTTCTGATTAC
3	3640510	10.486	CTGCAGACATTACATCAAATGTATATTGTCAATGCTGGTACTGGCTTTAC
3	3639315	11.17	CTGCAGCATAGCAAAAATCGGACAAAGATGAGAAAATAAATAGAAAGCAAAGGAATGTCACAAGAACAGA
3	3634505	13.061	CTGCAGTTTTTAGCTGAATATGTGAACACAAACCATTGTTAC
3	3631495	14.127	CTGCAGTGGTAAACTGGTTTTTGATTCTAATAATTTTGTAGATTGTAGCTCTTGTTTGTAATTTTTCAGG
3	3631328	14.733	CTGCAGTTCTCAACTTCCCATAAAATCTGAATTCTATTTGTGTACACTGTATCTTGTAATGAAGTAACAT
3	3631887	14.948	CTGCAGTGTAAGTAGTCTTTTTTTTAGCTAATATTCATGCCAGTGCTTCCTAAATCATGTTTGTGATTTG
3	3636794	18.804	CTGCAGTAAGCCTACCTTGATGTCGTATCAAAATCAGACAATTCATATTCCCATTCAGATTTAC
3	3636376	19.422	CTGCAGATTATATGGTATATGCTTCATGTAGAGTTGTAATCCAACATGATTAGTTGTTATACCCTTCATC
3	3639857	19.731	CTGCAGAAATCAAAAGTTCTTCCTCCAAAAATTTCATCCATTAC
3	3631385	22.234	CTGCAGCTGTGCAAAATACAATAAAAAACGTTAGCAAAACAAGAAAAGAATTGAATAAAAACTACAAAAT
3	3632755	22.549	CTGCAGCGGGTCTTCCTTGTACTACTGATGCAGATTGTCCAGTATCATTGATTAGCCGTGACATGCTGAG
3	3632825	23.627	CTGCAGGAACGCATATGATGTTCTTTGTCCTGAATGTTGCTGGAGGACTCGGAGTGCTATTGATCGTTAC
3	3631785	24.179	CTGCAGGAACTCATATGGTGTTCTTTGTTCTGAATGCTGTTGCTGGACTTGGAGTGGTATTGATGTTTAC
3	3632652	24.795	CTGCAGGATCCAAACCTGAGAAAATCACCTTGGTATTTTTCTGTACATTATCTTTGTGAGCTATGATTTG
3	3639565	25.604	CTGCAGGAACACGGAAGGTACTCATTATTAGTCAGATTTATTTGGTCACTTGTACTTGAAGACTTCACTG
3	3637046	26.275	CTGCAGCAAATAGAAATCATCCACACGAATGCAAACAGAACGAATGAAAAAACTTACATCATAGCCATCA
3	3639822	27.659	CTGCAGCGTTGGAATGCAGACCTAATGAATGAACGAACTGTCACTTGAAGTTTGGGTTTGGCGTCTGGGT
3	3659895	28.127	CTGCAGTTTCTCAAAGATGGAAAATGGGTCAGTGTTGAGCCAATAGAAGGTGCCATTGTCGCTAACATTG
3	101329363	29.961	CTGCAGGTTTCACCATAGTATGGTGACCTGGAAAAAGGAAGAACGGATAGGAAAATCTATCTTTCACTGA
3	3659848	31.244	CTGCAGTATAGAGGTGCATGAAGGGACTGTCTACTAACCTGGAAAATGAATTGAGAATTTGTGATCATCT
3	3632662	32.239	CTGCAGTTCAGAGGAAAAGGGGTCGAGCTGATGAAAAACACAGGACAAAGGTTTGAACTACTGCTCCAAT
3	3633097	32.737	CTGCAGTGAAAAAGTAAATGCAAATAATTTAGTTCATGGAAGGCTATTGTGATACTTGCTTAC
3	3636389	37.133	CTGCAGCACATTGTGCTTCACATGTTCTGTTAGATATGAAAATAACAAATTCTTTTTCACATTCCTCTGC
3	3632040	38.296	CTGCAGGATCAAAAGTGAGGATTGCACAATCCAACACTTTCTACTTCCGGTGCCAACATAATTCTTAGAC
3	3636094	44.742	CTGCAGTTCCAAGTATCCAGTGCGCAAAAAACCACACACTTCTTCTTTTGCACCCCCTGTGAACAAGAAG
3	3639301	45.343	CTGCAGCCTTCACCTTCCCTTCAACAACTCCACCAAACACTTTCCCACAACCACGGGTTAGGAAAATGGA
3	3632918	47.132	CTGCAGGTGAATGTTGAACAGATGGCTAATCGACTAAAATGAGGTTAGATACATGCGTTCATTTATATAT
3	3634275	48.416	CTGCAGCAAATCTGTTTCCGTAATGATGAGGTAAACAACTAGTTTTTTTTAC
3	3630185	49.106	CTGCAGCTAATACCACTAACCCCAAACTCTGCATCTGATTGGGCAGAGCATACTACTGGTGATGGGAATA
3	3631312	50.483	CTGCAGAGTTCTGAGTGGCAGAGTTTGGTAACTGTTGCTCATTATTTGCCGTTATGTTGCCAATAGCGCT
3	3635040	51.622	CTGCAGCAAATATTTTTCCAACATGCAGTAGCTGGTATTTGATGTTATTCATCAAAAGAATCTTCCATTG
3	3636536	52.443	CTGCAGTTGGATTCTGAAGAAACAGAGAAATTTGAAAAAGAGAAACTTCTCAGTGAGATGTACAACAAGT
3	3640892	53.03	CTGCAGTGTTTTGGTTCTCCTTTAGCTAGAACTCTTCTACAATGTTTCCAATAGCCTAGAGTGGTTTCTA
3	3629889	55.993	CTGCAGTAGCACAGAAGAGTTTGTGGAGTACTGTATCAATAATGCAGAGTGCTTGACAATAGGAGTAAGG
3	3631623	57.498	CTGCAGCGCCACAGCTTTTCATGGCACTATGTTGAAATCCCACAATCCATCATGGTGTCGCCGTAACCGT
3	3635141	58.093	CTGCAGAGTCCACCGTTCACACAACAAATCACTATCCACCAATTTTGCCGACACATCACAGCCAACAATT
3	3661095	60.19	CTGCAGAGATGACAGGAGATCACCCTGAGATGTTTGAACCAGACAAAGTGTTAGCAACTCGTAGGGTTCA
3	3630517	60.493	CTGCAGCCAATAAGACACTCAATTTTGAACTCATCTGCGATGCTAGTGATTATGCGGTTGGTGTTGTTTT
3	3630456	62.1	CTGCAGAGATGCAGAGCATCCAAATCTAAAAAAGAAAAGAGGAAAATCAACCCAAGAAAAAGTGATTATT
3	101252202	68.545	CTGCAGCGATGTAGGGGGAAAGAGGTGATGATGAAGAAGGAGGGGTAGTTGAATTTGGCATGTGGTGATA
3	3639210	69.906	CTGCAGGATATGATATTGGAGTGTATTGCGGCCAGTAATATGCAAGGTCGTGAACCAGGAGTCCCTGACT
3	3636199	71.551	CTGCAGCTAGGAACAACAACCTTATCAATTCAACTACGTTCTAGGTTTCTCATTTAGATTTTCCCATTTA
3	3631101	72.28	CTGCAGAAAACACAAATTTCAAAACTCAATCAATATAAATAACTTGAAATTTAC
3	3635595	73.064	CTGCAGATCTTAGAAGGGTTCGCCGTGAGTTCAAGGCAAAAAAGTAAACATAATTCTTCTTTTTCTTCAG
3	3633946	73.732	CTGCAGCAACCCCGAATCAAGTTTAGTCGAATTCGCGACCGACCCCAAACTCTCACCCGGCCTAAGAGGA
3	3635105	74.34	CTGCAGTTTATTACCAGCATGCTGAAAAGAAAGAAAACCACTTACCATCTTACTAGACACCTCTGAATTC
3	3639798	76.166	CTGCAGAGCTATTAGTATTCCGGCACCAACAAATGGATATAATGACAAACAGTATTGCTGACACAATGGA
3	3632798	77.336	CTGCAGGTGTTGCAATCGGTTATGGCAGTCCTATGACTTTGACTGACACATCTAATAAAATCAAGAAAGG
3	3635907	77.829	CTGCAGATTCCATATTGAGTACTAAAACTGAACCGAATTTTTGTATTACGACAAAGCAATCCCAGTCAAG
3	3636906	78.648	CTGCAGTTTTCATCAAGTTTGAGAACAAACTTGAAGGGGGAAGAGTCTTTTTTTGTTGTCACCATTACTG
3	3634540	79.51	CTGCAGCTACACCTGTATCAAAACACGACGTTCCAGAGACTCATACAAACGCCGGAGATAATGACAGGAG
3	3631637	83.343	CTGCAGTCATTTTTCATAAGGGCGATTCCTGATGTACTGCTGGATTCTTACATGCTCAGTTATTTTCTTT
3	3635963	84.344	CTGCAGTAATATTACTAGATCAGATTACCTTCTCCTTCTCATTCTCTTTCTCCTTCTCTTTCTCTTTCTT
3	3633496	85.77	CTGCAGGAGTTCCATATATCAACTAATAAATAAGTGTCGGCATATATCACTCTGTGCATAAAGTAGCTCT
3	3631036	86.336	CTGCAGAAGGAGGAAGTTCAAATTCCGATGTCCAATATCAAACCAACACAGTTTGTAGTAGACAAATTTA
3	3635858	87.393	CTGCAGGCAGCGGGTTTGACGATGTCTTGTTTGGAAGGGAGAGGGGCATCTTCATGCCAAGACTAAGATC
3	3634772	88.877	CTGCAGCGGTACTCTTTTTTGGGGTTTTCCGGAGGAAAAAAACCCTAACTTTTGAAATGGGCCTGGACAG
3	3632938	90.972	CTGCAGAGGTTCATGACTGTGAGCGCTCAACTAGAATGCGGTTGGGTCGCCATGATGAGAAAGATAAGAA
3	3634207	92.341	CTGCAGGTTATACGAAGTAGAGGGCAAGGCTATCCGATTATAGTGTCTTCGACTCCAAGAGAAACATGTG
3	3631414	94.489	CTGCAGTAATTTTCATATATGGCTTAGCTTTCGGGGGGAACAAACGGAAATACACAATGAACATCAAGCT
3	3636924	94.899	CTGCAGGCCTAACATTCCAAATAGTAAGAACATGAAAAAACAGTACACCTAAATACAATAGAAGAGTTCA
3	101294683	95.733	CTGCAGCAATGACCCATGGGTGGCTAAGTCGGCGGCAGTGGATGGTGATCGGTGGTGCAAGTCAAAGGGT
3	3635669	96.01	CTGCAGCTTACTACAGCTGATGTCAAACACTTCTTTGAGTCTCTTTGCGGAGAGGTTTGTGACAATTCAT
3	3634986	97.364	CTGCAGAGAAAACACCCGCATAAATGGAAACGACATCAACCCTTGTATATCATAAAAAGTGATTGTGAGT
3	3631725	98.031	CTGCAGGGAGTGAAGTTGAATATCCGGTCATTCAATTTATTGAGTTGCAGTTTTTATATTATATATATAT
3	3637785	100.009	CTGCAGGAACAGGGCCGCAAACACTGAAGGACTTGAATAATACCAAATAGAATCAACAACGCTGAGGCAA
3	3632857	100.134	CTGCAGACCAATCGGGCTTATTTCATACCTACCCGATAAAAGTAAGGAAATTTTCATCAAGGATCAAATA
3	3630041	101.848	CTGCAGAATGGAATTATGGGTGTGTCATTGTTTTTCTCTTCTTCTATGCTATAGGAGAATTAGTTATAGG
3	4083357	102.663	CTGCAGAGTGTGGAGGTATTTTCAGGGATCATAATGGTTCTTCTATTTTAGCTTTTGCTGAACATTTATT
3	3631524	104.434	CTGCAGAGGATAACATCACATTGCTTGATAAAAAAAATCAAATTCCAGATTCCCAATTTTAC
3	3629864	105.103	CTGCAGGATGGTGACGGCAATGTGCTCTTTCAATGTTCTCATATAATTGTGCTTCCATATTACCTATGAA
3	3630972	105.567	CTGCAGCCCTACTATATGACAGTGCTATATTCATAATAGGATTTGAACGGGAGACTATGCTTTACTAGTA
3	3633614	107.457	CTGCAGATGTTGCAGCATTGCCGAATTTTGTATTCTCATTTGTGTTTGCATTGTTCCGAAGTGAATGATC
3	3638851	107.966	CTGCAGAGGAAAAAACATTTGACAAAATTCAAAGAACGTCACAAAGACTCACGATGCAATGAGCATGGAT
3	3631673	109.035	CTGCAGAGTGGGGACAAGGCTATGATTTTTTGTTTTGTGGAGTTTACTGAACCCAAATGCGCTCTCACTG
3	3636606	109.556	CTGCAGTGTTTAGTTTGGTTCGACTAACGTGTTTATGACTTGATTCGACTTTTATTGATTGAAGCTATAA
3	3638983	111.391	CTGCAGACTATTGGTTGTCGCTGCCACACCAGCTTACTGTCGCCTTCGTCAACTTTCATACTTTTTTTTC
3	3634482	112.648	CTGCAGCAAAACCAAAGGAAGAACTACCAACAATGACATGGCAGAAACACATTTATCCAATGCCACCAAT
3	3635323	113.567	CTGCAGCGTCTGTCCTTTCCTCAATTTTGAACCAATCTCACCTTTCATCGTAGCTTCCGCCACGTCAACT
3	3640234	114.774	CTGCAGCATTGAGGGCTTCGGTTGCAGATTCTGCCAAAGTGAAATGCACAAAGGCATGAGGAGCCACCTT
3	3631509	115.758	CTGCAGTACTCATTTGTTCATTTCCAACAATTTCATATTTTGCTACGAAGTGAACGCACCGCATCAGGTA
3	3633027	116.896	CTGCAGACAGAAGAGAACTAGGCATAAAATATCAATTGAACTTGGTACAATAAAATATCATTGCTTACTA
3	3638421	118.471	CTGCAGACTCAAACAGGGGGAAAGCAAGCCTTCAAACCCCATGACAGATCCCGCCAACGAAAAAACACTG
3	3636324	118.637	CTGCAGCAACCAGCTGTGACCTTGTAAACTCAATCTCGATAGCTATGTAAGAAAGTATAAGGAAAAAATT
3	3636456	120.523	CTGCAGGTGTTCCTCCATTACAAATCTCAGCAGAATTCTTATCCGTGTATGTAAGATTGTTGGCAAACTG
3	3632582	122.017	CTGCAGTTCAATTCCCAAGCAAATGCCATCCATAGCACACAATGTCGTTATTATCATATAATACTACTTG
3	3633034	124.578	CTGCAGAGTCTTCAAGGTACAACAACTCAATACAAATATAATTACAGTGCATCATAATTATTCCATTTGT
3	3633547	125.763	CTGCAGATCTGTACAATGGTTGAAGTTGACAAAGAAAGGCTATGAACTAAAATTTGTAACACAATATCAG
3	3632482	126.159	CTGCAGATGCATTCACAGGCAACTGCTCCTGCACAACAGATGCCTTTATTAGATAAACTCTTATTTTTGA
3	3634573	126.819	CTGCAGGGCAATCTGAGTGAGTCAAACTTGACATGAGAGTGCTGAATGAGGAATAACAGCTAGTAGAAGT
3	3631697	130.502	CTGCAGGATGTGCAGCTTTTCTAGCAAACTATCATGTACAATCTGCCGCTACCGTAGTTTTCAATAATAA
3	3630622	131.427	CTGCAGCAGAAATGGGATGGAAAGAAAGTGCAGTTTGTTTGTTTTCATTAGGGATGGTTCATTATTTGGT
3	3635835	131.883	CTGCAGTAGTTGAAAAGATAAGACGCGAACACCACCCGAAACCACATAGCATGAGTGTGTTTTGGTTGTC
3	3631340	132.859	CTGCAGCAACTAACAAACCTTATACACTCCTCGAGTTTGAATTCCTCACCATATAAACTTTCAACTTCAG
3	3633797	134.796	CTGCAGTGTGATCATGAATGACAACAATATTCTATTGAGTTCAAATGATCTATACGTATTTTATACACTA
3	3631249	138.583	CTGCAGCAATGCTCCGCCCTCTATGATAAAATAAACATTTCAAATGCACTTCAGTGCACCATTGAGGATG
3	3634979	139.459	CTGCAGTACATGAAAGAAAATGTATGGTTTTTTACTATAGTTTCTCCCCTCTCTTTTTCGGGTCCAAGAC
3	3635844	141.427	CTGCAGAGAAAAAGGTATTTGCTTTGCTTTGTGACTTTTGTCCACATGCAATTCAATTTGGGAAAGTAAA
3	101317645	142.825	CTGCAGAAATGATGAGAAACTCGAACAAGTTGCACTCGGAAGAGAGTTTCACATAAGTTTGGGAAGAACG
3	3660236	143.206	CTGCAGGAGTGAGGTATGCGAAGAATGATAAGTTACGATATACCGTTCTTGCTAAGAAGACGTTTCTTGT
3	3629782	144.481	CTGCAGACGAGGTTACATTTTCTTATGCAAATATTCTTGTTTTTTAGATTTATATGTATGGGATTTACAG
3	3635580	145.321	CTGCAGCGACCTCCGTTCCATATCCTCTTCTTCTTATGATGGATTGAAGTTCCCTTGTGCATTCTTTTGT
3	3660226	145.945	CTGCAGAAACAAAGTTCATTGCTGATCGCAGCAACAACATCTTATCCTTTCCCCCACACCACACAGTATC
3	3640721	147.776	CTGCAGAGTACATGGTGCATGTCTAAAATCTTGGCTCGGCCTGCAAAAAATTGTGGGCAAAACGGGGATG
3	3632560	148.658	CTGCAGGCTGTGAAGAGAAATACCTAAACAAATTACATGATGGGTATGGTAAAAATTTTGCAAGGCTACG
3	3634022	149.4	CTGCAGTGAGCGCTAGAATTCTGCTTTAGTTCAATGGGCCTAAATCGACTTGCCTCTGCTATTCCTACTA
3	3632744	149.861	CTGCAGTTTTTGTTTGCTTATTTTGGTACTTGAGTTTAC
3	3632173	151.926	CTGCAGATGTACATACATATATGGATAGGATCTAAAATCATTTTACATGACATTAC
3	3630224	152.473	CTGCAGGACTCCGAGTAATGCATCCTTTTCATTTATATCTTCCTCATATATATGCATATAGATTTTTACA
3	3634973	153.082	CTGCAGGCAGAGACACTTACTGATCATATAAAGTTCGACCATGGATACACTGCTAAGAGCCCTGCCATTG
3	3660021	153.709	CTGCAGCAACTTCTGCATCGTCTGGTTGTCTTCCATTTGTACTGTACAGTTGTTTTTTTGCCTCCTTCAC
3	3633203	154.064	CTGCAGATAGAGAGGACTGAGAGCATTCAAAATGTATCCATTATCTTTGTTTCTTTTTTTGGGGGGAGAG
3	3634187	155.427	CTGCAGGTTTATTCCAAGACTCTAACCTTTGTCCGTTAC
4	3659354	0	CTGCAGGAGAAAAGTAAAGAATATGAGTTATGCCGTATACATAGCGGGTTTGCACTTGGTCCTCATTCAC
4	3633632	1.796	CTGCAGTTCTGCTTCATAACACCTAAAGAGAGGCAAGACTAAATGTGTGACTACCAAAATCGATTTGTTG
4	3635690	4.209	CTGCAGCACCGTTGACAAATAAGAACTTCAAATTATAAATATAAGAGGAATAAGAGAAATTAC
4	3636802	7.32	CTGCAGTATACGCTCCTCCATATGAAGTGTTTGATGGTCGGAGACTTTGCATGTTATACTGATATCGTTG
4	3634841	9.215	CTGCAGCTTGGTCAGTCTTCAGTTCTTCCTCATCCAATTGATAATGATTCTCATGACAGGATTGTCCTTT
4	3638499	9.807	CTGCAGAAATAGTTCTAGGAGCATGTAACCAATATCTTGATTCAAATGGTCACTTGCAATCCATCGAAGA
4	3634222	11.86	CTGCAGAGACTATTGTATCTCTTATGTTAGACTAATTCTGTGGTCGATATTTTGATAGAGAGGCTGCAAA
4	3634258	13.825	CTGCAGAAATTACACAAATCAATTCCACCAAACAAAACAAAATGTTGAATAGAAAAACTGTACAAGTTCA
4	3634010	16.788	CTGCAGGGTGAGACTTCTGCACAATTTGTTTAGGTGAGAGACATTGTTCTGTATCATGAATAAAGGTGCT
4	3637288	19.835	CTGCAGAAATTTCTCTTTTTCCAACTCACCAAAAATCACTCATAGCTCTCATCCATAGTTGTTCAGAGCT
4	3634642	20.077	CTGCAGAGAATGCAGGTCCTAACTTGATATATAATTTTTTTAC
4	3634723	22.715	CTGCAGCTTCAACAATTGGTATTTGTTATGGACCGGCCATTTTCAACCAGCCGATCACCACGGAGAAAGT
4	3632668	26.221	CTGCAGCCAAAAATATTTTCATGGATACACTCAAAAGTAAGATAACTAATATGCCTGCAATTATCTTATC
4	3635502	27.081	CTGCAGCTCTGCTAACACTTTTGACAAAAATAACAACTTGGTTGAAATCAAGAGCATCAAGAAGGTCATT
4	3634260	27.368	CTGCAGAATTGAACAAATTGCTTGTTGAGTGTAACTTCCCATCCATATGCATACATTCTGGAATGTCGCA
4	101225021	30.443	CTGCAGTTGTGAACAAAGGAGCGAAAGAGAAGCAAAGCGTGAGCGGAGGTGCGTTAGTCAGGTTCTTACT
4	3631405	31.219	CTGCAGATTATTTTTCTTTTTGGTCCTTGGACCTTTGCAATTAC
4	3631945	31.696	CTGCAGTCACCGTGGCTGTACCTTGTGGCCACCAACTTCAACTGAAATGTCTCACTCTCACTTTGACTGT
4	3634178	32.012	CTGCAGCTTTAGATTCAACAGCAAGTGCAACATGCCAATCTTCAAACTAGGATACTCCTAAGGATCAGTC
4	3633274	32.22	CTGCAGAAACAACAAGGTCTGTCGGGAAATACATACTTTCTTACGTTATCTTGTGTAACTTACATAAACT
4	3637059	33.883	CTGCAGCAAGAATTTCTGATTTACCGGAATTGCGCCATCTTAGAACTGTGTTTACAGAAAAATATGGGAA
4	3636047	34.181	CTGCAGCATACATCAACGACGGTATAGCTTCCTTGCATTCGTCGGGACAATCACTATATAACAAGATCAA
4	3633520	34.609	CTGCAGGCATTGGATGTGGCAAAGGTGTCTTCATCGGACTAAACTGAGGGAGTATATCCGGTCTTCGTCC
4	3658731	35.424	CTGCAGCCGTAATAAAAAGTCTTAGAGGTCTTTGCAGTTATGTCACAGTCACAATTGTGGCTGCATTTTT
4	3636421	36.289	CTGCAGAATAACAATGGCTATCATTTTCATTCTCTCCCTTCCTACAATAATAAAAATCATAAATTAGTAT
4	3631585	36.92	CTGCAGAAAAACGAACATTCTATCAATTGATGCGACCGAAAGTTGCGAATATCTGCATAAATAAATGCAC
4	4122281	37.792	CTGCAGCCGATGTTCTTATCGGTAAAGAGAGTTTCGAGGCGCTTTCGAAATATCTATTTGATATTGAGCC
4	101327631	38.328	CTGCAGGTTACAAGGGATATTGGGAGGTCTCTGTCTGCACTGTCGATTGCAAATACAGAAGTGCTGTCGA
4	3636586	39.587	CTGCAGTCTCCATCACAGAGAAATTGTTCCCAAAAACAACACCAATCTCCACTTTGTCACCAGGTTCCAA
4	3633826	40.265	CTGCAGCACCCAGGTGTAACTCAATTTGATGTAAAATTCGCATTGTTCTGAGCTCAGAGATGCCTAGAGC
4	3636225	40.911	CTGCAGTGTAAATGATGTCTTCAAATTCTATTCTGATTCATTCGTCAACTCTAAAGTTTGCTTTACAATC
4	3633998	41.857	CTGCAGGTTGCAAAAATGAATGCAGAATACATACCACCAAAAGAGGATGTTATAATGCAAAATGAAGCAG
4	3631582	42.856	CTGCAGTTATAGCTATAATAATTCCAGTTTGTAACACTGGAATTACTTTGCTAAGAACACGCTTTGGAAG
4	3635396	46.413	CTGCAGAAATTTGGGAAATGAGCCAAGGAGATTGTAGTTAC
4	3630654	47.283	CTGCAGAAATGTTCAAATCTAAGTTTGAATGACCAAATAAAGCACAACATCAGTTCAAAATATATAACCC
4	3632617	47.482	CTGCAGCATATACAGAAGTTGTTGTGGATTCAGCTACTTCATATTCTTCAACTGATCCGGTTACTTCGAT
4	3634464	47.923	CTGCAGAAATGTTCAAAACTAATTTTGGATAGCCAAATAAAGCCCAATAACAGTTGGAAATATATAACCC
4	3634400	48.952	CTGCAGTTCTGTCCAAAAAAAAATTCTGCTACTCAAATCATAAAATTAC
4	3660657	49.317	CTGCAGAAAGCAATTGCTGAGGAGAATTATGCTAGAGCAGCAGAAATAAGGGATACTCTGAAAAGCCTTC
4	3631835	49.75	CTGCAGTCTGTCAAGTTTATAAGAAGAAGCTTATAGAGAGATCCAATGCTATATGAGACCTCAGATAAAT
4	3661248	49.991	CTGCAGCCGAATATAATAGAATAACAATGCTAATAAGATGTCTAACAGTAGTACAACTTTTGAGCATCCT
4	3629927	51.209	CTGCAGAACAGTATCATATGGTTATTATGTAACAGTAACATGCATGAATATGAAAATTTTCAATTTGGTA
4	3635818	52.578	CTGCAGTTTAGCAGAGTTTGAAGAAATCACTAATGCTTAGCAATATACTAGTATTTAGTACAAAGTGATG
4	3639172	52.734	CTGCAGGACTATAACGCTGCTATTTGACATCACTATTCCAACTTGTGGTAGATACCCAATAAAGAACTTG
4	3633013	55.68	CTGCAGCACACTTACACTTTTTTCTGCTCTGCTATTTTACTCTTCTGAGTTTTCTATTTGTCTATTTACA
4	3636295	56.126	CTGCAGTCATTACAATAGCTGATCCAGAAACAAAAAACAGCATATGTGATTATGGAAGGGTTATTTTATG
4	3638791	56.465	CTGCAGTTCAGCAATGTTTATGAGCAACAAATGAGAAATTATTCATTTCCTTCACAAAAAGAAAATTCAT
4	3636969	56.772	CTGCAGCATCAAAAGTTGAGGATGGCGTCAATTTTTACCAAACCGTGATTCCTAATGTGGCTAAGCTTTT
4	3632567	57.096	CTGCAGAATGAGTAATAGGTTCTTCTGGTGTTTCTAGTTCACCGTGGATTCGGCTTGAAGTTGTGCAAGT
4	3633397	57.879	CTGCAGACAAGTAATCTGCAAGGTGAACTCACAACTAAGTACAATAATCAACGCAAAGACAAACGAAAAA
4	3636746	58.182	CTGCAGCGACGCTCTTTTTTGGGTTTTCTGGAGAAAAAACCCTAACTTTTGAAATGGGCCTGGACCGGGT
4	3631765	59.099	CTGCAGAAGTTATAAAACACCATAACCCTTTTCTTGAACTTTTACCTCCATCTTCAACATGATTTTTCTC
4	101325797	59.344	CTGCAGCTACTATGCATCCAAACCAATTAC
4	3631520	59.839	CTGCAGACATAAAATACTACTTGTCACTGTTATGGGAAATAGTGGAATCAGAGAAAGTAGCCACGCGTGA
4	3633707	60.689	CTGCAGAAGATTGTGGCGAAGAGGATCCCTATTTTCGAGGGAGCAATTCTTGAGAAATGTCAAATCACAA
4	3660290	61.67	CTGCAGTAATTTCTGACATTGTTGAAATATTCCTCACATTGTTGAAATGTGTCATGCTTAGTAATCAATT
4	4080711	61.932	CTGCAGCACATGCAAAAGTGCCATGGGAGCTAAAGAAAAAGCACTACTCAGAATAAAGAGTAGGAGGCCT
4	3631862	62.692	CTGCAGGGTAGCAATATATAGTGGTGTGAAATTGCATTGAATTTAC
4	3636361	62.926	CTGCAGTTATATCTTTCCCTTGATTGATGGCTTGGCTTGTGATTCTATGAAGATTGAGAGAATAGTGTTC
4	3631590	63.591	CTGCAGGTGTTTCAAATGAGAAATTTGCCTATCCGAAACTGGAAATTAGCTAATGGTTCCATGCCATGCC
4	3638465	64.009	CTGCAGGAGCTCATTTATTCTCCTGTGAGGTCTCTAGCTGAGATTATAGAATTCAACATCAATAACCCTA
4	3637476	65.082	CTGCAGACATATGATAGATGATGTTGAAATCTTTGTCGCGGGAATGATATAATATGGTTTATTGATAGTA
4	3632377	65.46	CTGCAGCAAGCAAGCACCTGTGGCAACTTATCCCTTTGAAGGGCAATTGGCCACAACGGTTTCCCCTGGA
4	3632155	65.928	CTGCAGAGGCTGTTCATTCTCTCGGTATCTCCGTTCTTATCTATAAACTCATGAAAGAGAAGACTTGTGC
4	3637529	66.345	CTGCAGTACTTCACTATAGCAACTCACAACAATCTCTTTCGGGCGTCATTCCTGGTGGACCAACCGAAAT
4	3635990	66.576	CTGCAGTAAGAAAGTTATTGGAAATTGCAACCTGCAAAAAAAAAAATTAC
4	3633297	67.402	CTGCAGGATTAGAAAAGGTTACTTTCTGGTAGTTGAGTAGTGGTTTAGTTTTTCAGCGTAGCTAGATTTG
4	3631937	67.713	CTGCAGGGGCCCAGCAGCCGCAAGACCAAATGTATTCTTGTTAC
4	3640032	68.065	CTGCAGAAGATGTTAGACATAATCAATTTTGATGTTTAC
4	3635868	69.991	CTGCAGCACAGAGAGAGAGGGAACGGCAAAGAATGCTTTCTATTCCGGGGCTGATTGCGCCAAGTGAGTT
4	3630243	70.08	CTGCAGGAGCTTGAGGAGCAAGTAAGTCCAACCCACTCTAATACATTCAATCAGGGAATGAGATGTTGAA
4	3635719	70.47	CTGCAGGAGAGGGAATTGATGCAGCCGGCTCAAATTTACCATGCGGAGGATCAAAAGATGGCCAATTTTG
4	3640342	70.789	CTGCAGAAATTCAACATAGCGCAATGGAAAAGCTGCGGCGTTGCAAAGTTTGCATTGTGGTGCCATGGCG
4	3636357	71.104	CTGCAGTAGCAGGTTACTTTAGTTCCTAATACTGATAGCTGTCGGTTCTAATAGAGCTGATCTGAACTTA
4	3639543	72.653	CTGCAGTCTCGAGTCCTGCAACTAACATGAGATGATAACTAGTAACCAATTTGTAAAACTCTTGAATTCT
4	3658992	74.446	CTGCAGTCAAATAGCAAAAAAAAAATCAGAAACGTTTAC
4	3635366	75.314	CTGCAGAAATTCATCAATGAAGACAGTTATTTGTATTAGTATTAC
4	3631420	75.761	CTGCAGAACAAAATTTGCCATTTTTTTTTCTTTGCACCAATAATTTTTTTGTGTATGGTTTAC
4	3634729	76.001	CTGCAGAGATATTGATCCTCATTTTTGCTGAAGCAAGGCCTATATTCTTGAAATTGATATCTGATCAATG
4	3634563	76.487	CTGCAGTGAACAAGCAGAGGTCTGTAATTACTCTTGTCTTTGTTCATGGTACAACTACAACATTTTACTC
4	3634181	77.72	CTGCAGTTGGGAGTTAGAAAACTTCAGCAAGAGACTGATTGCTATTTGTTATATAACCTTTCTGGTGTTT
4	3634733	78.813	CTGCAGAAAACCATGATCATGATCATTCTTATTCTTATCTTTCTTAGATGAACCTCTCTTTAC
4	3636303	79.152	CTGCAGCCAATGTACATATTCAAAAATGGAAGTGGACAGTGAGTATGGTCCTAAAGAAATATTAGCTTGT
4	3635774	79.586	CTGCAGTGTGGCTATAGCAACTATTTGACAACAGTTGACATATCCATTTGTCATGAGTCAGTGTTGGCCA
4	3636036	79.822	CTGCAGGAATAGCAAAACCAGTGTCAGATGTGAATCCTACTATGGTTGAAGAGGCCCTAGACAAGCTCAA
4	3632809	80.476	CTGCAGTCGAATGTTTCAGCACAACTAAAGACCTGACTTGACTTAC
4	101309916	81.908	CTGCAGTCTTGGCAGTTTTCAAAAATTAC
4	3638225	82.18	CTGCAGGATGTTTGCTCAGGCACGCCTAGGATAAGCCCTCTATAAAGAAATAGCAACTTTGAGTTCCATA
4	3637627	82.349	CTGCAGGCCATGCATGGCCTTGGCCCTTGTGTGTTACCCTTTCATGAACAGCAGGGTCTAGTAAAACACA
4	3637894	82.867	CTGCAGACTTTGATCCTTCTCTTTTTGTTTCTAACCGCCGCTCTCCGCATTCTCCCATCGAAGAAGAAAC
4	3635988	83.426	CTGCAGTGACCAATATTGATTTTTTGTCATCAGGTCTATTGCACAATCCAATGGGAACTGGTTCTGGTTG
4	3636168	83.652	CTGCAGCTGTGATTGTGAAGTCAGCAAGTATAATAATTGCAGACAACCAACAAAACAATCATAAATTAGC
4	3640807	84.244	CTGCAGTGAACCTCTATAGGATTATTGATTTTGTATATTGCTGCCTTATAACTGTGATTGGGAGAAAAAA
4	3634130	87.712	CTGCAGTAGAATACATAGAGATAGGCTTTCCAAGCCAATATCTAATTTTCTTCAACTCATCACCAATGTT
4	3631335	88	CTGCAGTGGAGGTTATCAGTTATAGAGAATGAATGCTCAAAAAGATCATTTACACCCCTTGCAAGTGCAA
4	3640461	89.235	CTGCAGGAGGAGTAGAGAATAATAACACTGTTTGACTACTGCTCATTTTTCCTTTGTTCTTGATCCTGAG
4	3631155	89.661	CTGCAGTCTCATAAATGGGGCATTTGAATTCACATAAAACAACCAGTATTGATTACGTAATGCAATGAGA
4	3635764	91.409	CTGCAGAAACATCAAGGCAAAACCAAAACCCCCATTCACACACCCTCTAGAGCATCTTTCTTCTGCTAAC
4	3630867	93.241	CTGCAGCCATGAGCAAAAAACAACAAATCAATAGCCTTGGCTCATTTTGGTATGTGAGCAATGCATCCTC
4	3631836	93.459	CTGCAGGAGAAAGAGTGCCCCTAAGAGAGCTCCTTTGTCATAAGAGTACTACTACTGCAATGTTACTGTT
4	3633466	94.186	CTGCAGTAAGGTAAGTCATTGTTATTTGTTATGCCATCTCACTTTTGCAGGGTTATATAAGGATTGCAGG
4	101325987	95.778	CTGCAGTCTATCCTACAGAACTATTCATGAATTAC
4	3633144	96.164	CTGCAGCATTATGTAAAACTGATCCAACTGGTCCACCCTCGGCATATGACCTACATGCTTTCAGTATGTC
4	3634380	97.898	CTGCAGCTTTTGCGCTGGCCAAGATGCACCTGCATCTTGTTTGTAGTGGGTACGTTTCAGATTTCTTGTT
4	3632699	98.33	CTGCAGGAACAAGAGAGGATGACACAACGCTTAGATCAAGCCATGAGACAAAGCATGATAGGCTTCAAGA
4	3632393	98.991	CTGCAGAATGAACCTATCCTTTTGCTCAGTTACAACTTTGAGGCGATTCATAAGTTCCCCAATAACCCTA
4	3661149	99.524	CTGCAGGATGTGAGGAAGGAGTAATAATATAATGAATGCATAACACGTGGAGAAGAGCTTTTGGTCAGAG
4	3632166	102.677	CTGCAGAGGTTTATCAATAGAACCAAGCCACAACTCAGCAAAGATCAGCAACAAAATCTCACCAGATGGG
4	3632183	103.162	CTGCAGGAGGTATTTGGTACCTTATAAAATCATAAATAATATAAGTAGTTGATTCGCAAATCAAAATTTA
4	3638390	103.548	CTGCAGATTCAGAGATTGTGGTTAGACAGTGTATCCTTGCAGAATGTATGGAAAAATGTAAGAAGAGCGG
4	3632256	104.644	CTGCAGCAAGATTGGGATAGACACTCCATTTTGATAACTATCCTAAATGATATAAGAAACCAGACATGTT
4	101303202	105.986	CTGCAGGCCTGATCTGTCCTGCCTTCACTTTAC
4	3640864	106.286	CTGCAGGACTGAAATTGGGAAACTTTTGCTTGACTAGTGCAGCAAGACCAGCAACATGAGGTGCAGCCAT
4	3634612	106.815	CTGCAGCTTTACTTCTATGTATATGATGATGATTTTTTCTTATAAAAAATGAATATTATTTAC
4	3636196	112.483	CTGCAGACCATGAAAAACCTCTGCTGCAAAACTACATTTTCAAAAAAGTCTCATTAGTAAATTTCAACAT
4	3633952	112.964	CTGCAGCAATGGTCTTGTCGAAGAACTTGACAAAATGATGAAATTGGCAGAAAACTGCGACATTCAGGTT
4	3633605	114.468	CTGCAGAAGCATCAATACCAGTTTGAAAATATTTGTATTAGCTTGAAAATTAC
4	3636880	114.718	CTGCAGAGCATCTCTGTCTCTGCAAACAGCTGCTATTCTCTGTTCTGTACACGTCGACCTCTCCTCCAAA
4	3660574	117.667	CTGCAGGTTATTCAAGCAGCAGCAGAGACACAAAACGATATCAATTTTCACTTTCCTTACAACAGGAAAA
4	3632533	118.649	CTGCAGTTGGCTGTCAGTATGAGATTGCTCCTGCCGTTGGCTGTCACTGCTCAATAAGAGCTTTATTTCT
4	3632128	120.259	CTGCAGAAAATTAGCAACCTTTCTTCATATCAAGGACCAACCCTCACATGTTTTGTTTACATAGGAAAAT
4	3640501	120.563	CTGCAGTTCATCAGGGAGAAAATCCAATTAGTAAATATCCAAAAATATGTCATGCGAAGCAAAACACACT
4	3631097	120.885	CTGCAGCCATATGGGACTTGTTTATGAGGGGAAAATGTATTTTGATAGGATGGTTAGATTGTATGACATA
4	3638510	121.904	CTGCAGATGTATCTTATTTTACTTCAGATTTTTTTTACTGTACCGAAGACATCGGTGACATTTTAGTTCT
4	3632882	122.491	CTGCAGAAATGCGAAAACGGGAGGATCTCAAAGAAGGAAAGCTTGTCCTTGTCCATCCTACAGAAACTGC
4	3631598	123.011	CTGCAGAGCTCTCACATCAATATATCAGGTTTGTCATAAAATCTATTTATGCACATTTGTTGCCCATTTT
4	3634936	124.852	CTGCAGTTTTTCCAGTGCCGGTTTTAGCCTTGACCATAACATCCACGCCTGCAATGTAACAGAAGTACAA
4	3633344	125.315	CTGCAGGTAATTTTATCGACACAAGTTTCTGAACACTTTATTTGTCAAAATGGCATTTAC
4	3632953	125.884	CTGCAGCTGCTTTGGCCAAGTGCAGATCCTAATACAGTATTTGTTACATAATTCACTGCAAAAGGGAATT
4	3634311	132.377	CTGCAGTCAAATGCTCTACCACTGAGCTATGGATCCAAGAGACGATTGCTCTCTGTCCGGAATAAATCTG
4	3637052	133.628	CTGCAGCAACATCTGGTGGTGGTAGTTTCCAGTGTACGGAGAATGTCAAAGTGTCCCACCAGGTCTACTC
4	3636640	134.633	CTGCAGAAAAGCCATTTGTCGTATTTGAAGAGTAAATGGTTTTATGTTATTGAAAATAATGATGAAACTA
4	3633041	136.575	CTGCAGTTGCCATCAAATTCTAAGATACATCCGGTTTTTCACGTTTCACAACTCAAGAAGGCAATTGGTG
4	3633703	137.335	CTGCAGAACATGGAAAGTAAAGAAAATAAAGAAATGACGAAAGAAATGCCATAAAAAACCAAGAAATTGA
4	3634131	140.124	CTGCAGCAAAGAACCACCCTTGAGTCGCCACAGTTGGATGTAATAATTTGACAACCAGATAGAACAACCA
4	3633152	140.637	CTGCAGCAATGCTTATACAAACAAGGTTTTGTTTTACTGTCAAAATTTATTAGAGCAATTCGGTTTTTTT
4	3636097	141.03	CTGCAGGGACTCAAACAGTCCCATTGACAGTAGATCAGAAGGTCTAGTCGTAACCCATTTATCTTCTTTG
4	3633665	141.721	CTGCAGTTACAGTGAAAAAATTTTTTTTGGCCAATCACTAAAAATTTAC
4	3635111	144.189	CTGCAGCAAAGAGTAACTTGAAACATGTTTCACTCGAGTTAGGAGGCAAGTCACCCCTCATAATTTTTGA
4	3639993	144.189	CTGCAGCTGCCCCCCTCTCTTCTATCCTAACAATAGCTGTCTTTTTTTCCCGCATGACAATACCATAATA
4	3635285	144.512	CTGCAGCTTCCATTATCTTACGCCCGGTTTGAGTTGAACCAGTAAAGCTTACCTAAACAAACATCACCAA
4	3661521	145.493	CTGCAGTTGCAACACTTGATTTCTTTGTTCCGGAGGCAGAAGATTTATCTGCTCTGGAGTGAGACTCATG
4	3632394	145.987	CTGCAGGAGTTGAAAGCAACCCATTTTGACCAACCCAGATTCGTCTTACTCCATTAGCTGCTGCCATTTT
4	3630771	146.452	CTGCAGCTTCAGTCAGAGGAGCAAGACACAGGTTTTCCTACGCATTCAATAGGTATACTGTTTTAGATTT
4	3634802	150.509	CTGCAGCATAAGGAAAACTCAACACTTGACAGCTGTATATATAATTTATAAAATCACTTATAAGCTATTT
4	3635027	151.008	CTGCAGGTAGCTTTGGGTTTGAAGGTAGTGGTAGTAACAACAATGTTGTTGGTGTCACAATTGGAATTTT
4	3635447	151.236	CTGCAGTTCAAAGGGCTCTTCATTTGGGGAGGGATGGGGTCGTTATAAAACAATGTATGTGTCTAGGGAT
4	3635219	152.098	CTGCAGAGTAGTTTTTGATATACTAACTCTTGCAATGGACTCGGGAGGAGGAGTACCGAGCAAATCCGTC
4	3633977	153.098	CTGCAGAATGATAATCCCACCGTTTTCGAGGTGGCTGCTATTACTGGCCTTTTACCCACTAGGATACCTT
4	101269351	153.962	CTGCAGTTGCTTTAGCTAAAAGGGTTTTCCCTGTACCTGGAGGACCCACCAGAAGAGCCCCTTTTGGAAT
4	3631731	154.81	CTGCAGACCATAAAGGTTATAAGAGTCAAATTAGAATTTGCCCCTCACCAATTTTGTTCATCCGGTGGAA
5	3631544	0	CTGCAGTATTCGGTTGATCAATCTGCCGCCGATAAGTTGAAGGGGATATGTTGCGGTTAGTGTTGTGCCA
5	3634067	1.358	CTGCAGGCTATGGAAAAATGCCAGAGTATGAGCACATATTTATAGATTTCCTACTTGGCCTTGGGCAGAT
5	3631504	2.252	CTGCAGATGGTTCTATGTTTCTTACAAGTCAAGAGTAAGATGATTGTTCTCTATCGTTTTCTTCCTTTAT
5	3636098	3.655	CTGCAGCAACGACAAACCAAGTTTTATATTTATAGTTAGTAGTAGGAGAGTGTGTGATAAGAGTTGAGTG
5	3632169	5.823	CTGCAGAAATAAAACTACAAAGATCCTGTGTTGACACGATCACTGTCAAGTACCGTTTTTTTCTGTCTGA
5	3634774	8.006	CTGCAGTGGATGAATGATCCTGCTTCTCCATCTCAGCCACTTATTTTAGTGTAACATAAAAAATAATCAA
5	101333474	11.975	CTGCAGCCGACGTCTAATTGAGAGCATTAGACGCGGAGTATATGAAATCCAAGAAACCTGTCCCTTTTAC
5	3635757	12.576	CTGCAGTAAATGTAGCCTGTTCTGGTTTGTTTCTGAGGGAGGTTTGCATTTTCTCAAAACAGTGCACGGC
5	3633183	14.133	CTGCAGTCTCAGCCACCACCGGGTAGATAGAAAATCGAAAGCTTGAGCATGGAAGAGCATCCCCAAAATA
5	3660104	15.536	CTGCAGAAATAGGAACATCAGAAACAATAAAATCCACACCTGAAAATATCAATCTCAACATGCAAGTTAG
5	3636496	16.572	CTGCAGAATTCAAGAAACATCATATAGCAGAAGCTCACTTATAAATGAAACTATGTACTTCAAATTCAAT
5	3636991	19.775	CTGCAGTAAGATTCCATGATTCCGGCATGAATTATATAGGGTTATCATATCATAAACTATAATCGCATTG
5	4081927	23.329	CTGCAGAAGTATTTGCAACCGGAAAAGGAGAGGAAAGGGGTGTTAC
5	3633367	24.076	CTGCAGAAAAACCATATGCATGATTTGATTCAAGTAAGGGAAACAACTTGATTTGAATCATGAGACAAAT
5	3637866	24.828	CTGCAGCTGCAACAGGTACTTGCTAAAAATCGAATCAAACCAGATAGTTCAATTGCAATTTTTCCTGTTT
5	3629867	26.461	CTGCAGCAATAGTTCTCTCACCAGACTTGCTCCACTTGAAGCAGTACTCTTTGATATAGATGGAACTCTT
5	3660917	27.913	CTGCAGGTGATAGAGGGGGTGTGAAACTTGGTTTATGTCATTTTTAGTAGCTGGTATTGGTTTTTATTCC
5	3631760	28.455	CTGCAGGATCTCAACAATGCGATAAAGTCTCAACCTCGTCTCTTCTTGGGCTCAAAGCACAAACACAACC
5	3634976	31.325	CTGCAGGTGTTCTATGTTCCCTGTCAAGTGCTAGCAGCATGTGAAACCCACATGTAACCCATGCCACATA
5	3637593	37.679	CTGCAGGGCCATAGGATCAAAAAGAGAAATCTTTATTAC
5	3634107	39.718	CTGCAGTTCAGTCACCATACAGCGATGGCTGATCTGAAAAGAAGATATTTCAATCCGGCACACATTTGTG
5	3633270	41.965	CTGCAGCATGCCACTGCATTAGATTCATAAAACTGATCTTAC
5	3661207	42.575	CTGCAGGGGCAAGCTAATTGATGTTGCTAGAAATGTTCCATAGCTTCCCTGAAAACGATGAACAATAATC
5	3633636	43.582	CTGCAGAAAACTCAGCAGTTCGTTGTCAGAGTATTCAGGAGCAAAGTGCTTGATAGCACTAAAACGATGA
5	3632879	46.887	CTGCAGTCCAGAGTGGTGAATTGCAGAAACTTCTCAAAGCAAGTTGATTGTATACCAGAGACAGTGGATA
5	3630234	48.655	CTGCAGATTTGGTAGCCCAGAGAGCTCAAAAGGTAACTCCCCGGAGAGATTCTGCTTACTCAAATCAAGT
5	3632453	49.383	CTGCAGGACCAACATTGAGGGCGTGCAAGACAAGTTACCGCACAAGGTCCCAAATTTGTTAGGGTAAAAC
5	3636117	51.693	CTGCAGAGCTGTATTTACAGCTGAATAGTTTTTCTTGCACATGATTCTCAACTTCTGATCATGATCACCT
5	3634509	53.869	CTGCAGTAGCAACATAAGGAGCCTTTTCCTGGAATAAACGCAAAACATAAGACGACGTCAAATCAAAAAT
5	3635932	54.921	CTGCAGTTATGCAAAAATTGCTACCCTTGAATTCCGTGCTGATGATAATACCAATCAAATCTTGTCTGAA
5	3635425	57.538	CTGCAGTATAAATATGAAACAATATGATCAGAGATAATAAAGTAATTTTACTTGTTATTAC
5	3630723	62.706	CTGCAGCAGTTCCGTTTTCTTCGATCCAACCCTTGAAAACACATCCGAACCCACCTTCACCAAGAAAACT
5	3634578	65.754	CTGCAGAAAGCAAGAAAAATGTGGAAAACTGGCTATCTTCTCTTCGAAACACTTGACGAACTAATCTTGA
5	101320901	66.801	CTGCAGGATCTCAAAACAATGGTTGAACTTACAATTAC
5	3635263	68.509	CTGCAGTTTAGAAAGGTGGATCATATTGAGTATGATGCCACTCTGCATAACCTTTAGGCAACTTGGTGTG
5	3639609	69.116	CTGCAGCTTGCTAGTGCAGCATTATAATATCAAGTGCCTTTAC
5	101303019	71.761	CTGCAGCAACAAAAAGGAAGAAATAACTTAC
5	3631568	72.699	CTGCAGGTAGCATAGTTGGCTTGATTCACAAGGCACTCTATAAACATTGCACAGTGATTTCCGGATTTTC
5	3631288	73.971	CTGCAGCAAGAGATATAGTTGCTTCTTGAACAACAAATCGGAGAGACTGGGATTCAACTTTCAGTGCATG
5	3638201	74.697	CTGCAGGAGGTAATTTTCCATTATTTCTGTTATCAACTGTCATTAGATGCTAGTAATATATTATGTTACA
5	3635188	77.224	CTGCAGTACAGTATATGTACTATACTACCACAGATACACGTGGGAGAATAAATCTTAGCAAGTTTGGCCA
5	3631357	77.754	CTGCAGCCGCTCCCAAAGTCATGTTTTTAGCAGCGTTTCTACTCCTGCTATCGTTCTGGTATGTGATAGT
5	3633715	79.872	CTGCAGGCTCATTACAAAGAATCTACCAAAGCTCATTTACCAGTTCTATCTAATTGAAGGTGCGTCAGGT
5	3637854	80.233	CTGCAGCAGGCACGTGCACACATTCAGGAGCTTGAGGCTGAACAACACTCCTCAAAAAAGAAACTTGATC
5	3632359	82.641	CTGCAGCTGATGATTCGACTCACAAGTTGTCAACCAGAGCTTCCACCAGATTGTTTGATCTCTCTCGTAT
5	3630768	83.211	CTGCAGTGCCAGTAGAGCCACTATTTGACAACACTTGATACTAAATCGTATATTGCGGAACAATAGCGAT
5	3639396	85.606	CTGCAGTATATGCATGTTTCCACTTTCTGTGTCATTGTCCAGGTTTAC
5	3632753	88.167	CTGCAGCGATGCGGTGTCGTTTTGAGTCAAATGCTGATCATAAGGTAATTTGTTTAGAAGTATCGAATTG
5	101225451	88.925	CTGCAGGAAAACACACTTGCGATTTTTTTTTAC
5	3640646	91.736	CTGCAGATAACATAAATATCTGCTTACCATGTCAGGTAATTAC
5	3630503	93.097	CTGCAGCCCTTCTTGCCTTCCTTTGTCTAATTCCACAAGCATTGCAAAGTGACTGCATCAACAACATATT
5	3634805	94.324	CTGCAGAATTTTTCCATGAGCTTTTATTTCTTTCAAGAGCTTTTCCAATCCTTCTCATGCCAATAATAAC
5	3637114	95.687	CTGCAGGAACATATCATCAGAACATGCCATGGTTCTGTCTCTGTTGCTGTGTATGGAGACCAGGACAAGG
5	3634828	98.085	CTGCAGGACTGTGTCCAAACGGTTCATATCCTCCGTATACAGATCCAGGAAATGCAGGACCGGGATATGG
5	3635866	103.762	CTGCAGAGGAGAAAACGATAATGCAAATCGAGTCGAAAGCGAAAACAGTGGATGAAATTGAACAAGAATT
5	3635928	106.087	CTGCAGTTCTAGCTAAGGTTTAGAAAATATATGATGTAGTTGTATGTGTTGTTAGAAAATATTCATGTAT
5	3629695	113.447	CTGCAGTTGAAGGAATTGTAAAAAGATACACAATTTATAACATGGGCAAGTTCAAATAATGAAGAAGGTC
5	3631279	115.475	CTGCAGTGCGCTTGCTTTCCTACAGCTTTCAACGAGGCAAGGATCAATGGAGTCTTAGTGTATGTAGAAA
5	3633940	117.3	CTGCAGATATACAGGATGTGGACCAAACTGAAGGACCCTCCAAAGGAGGTGGAAAGAAGAAAGGCAAAAA
5	3634830	118.444	CTGCAGATATATGATTGGGGTGTGATGCATAATGGATTGATGATTGATGAATAAATCACCATCCAATTGT
5	3634161	120.034	CTGCAGATTATAAAGTAGTATCAACTACTCTATCGGTTGATTATGTTTCATTATTACTATTATTTGACTG
5	3633128	121.878	CTGCAGATCAGTTTTTGATTTCTATGTGTTTGTGATCCAACATACCATGCCGTTCTTGCATTATGGATGA
5	4089292	123.7	CTGCAGCAGGAGAAAATGGCCATTGGATTGCAAATAACAGAGCCGTGGCTACGGGAATACCAGGTACTCC
5	3635630	124.688	CTGCAGTTGATCAGGCAATTGCAAGGCCAAGATGGAGACATAGTAGGAGAAGAAGAACCTGCAACACCCA
5	3635404	126.058	CTGCAGATGCTCTATGACATAGCTTCGTGCGCAAATGAATATTACCACCTTGATTATAGATTTTCACTTC
5	3630024	126.668	CTGCAGTGAATGTATCCTTATCTTAGGTAGTGTCTCCTTTAGGATTTTCAGCTTTTAGGCCTTCCGATCA
5	3635967	128.507	CTGCAGTTCTTCCTTCTTCTCCGATAACTCAATCTGATGAGAAAACCAAACGTTCCGAAATACAAAATCC
6	3631388	0	CTGCAGAAATAGAAAATAATAACTAATCCACAAATCCTAAATTCCGATATTATTAGGTTGGACGCCAATA
6	3636907	1.425	CTGCAGTGTCCGACATGCGTCAGTGTCCGGCACTTGTATGGCACACTAAGTTACGTGTTGGAAAAGTCTT
6	3640929	6.037	CTGCAGCATTTCGAGATTCCTAGCGAAAGATTACAAAGAATAATGCGAAAGATTACAAAGACGTATATGT
6	3629950	7.01	CTGCAGGTAGAGGAATTATTCACTCTGAAATGCCTGCGGAACAAAACAACAATGGATTGCAACTTTGGAT
6	3633524	10.076	CTGCAGTTGATGCTAGAAGTGAGAGCGGGTCTGATATTGTGATTGTCGCCCGCAGCGATGCACGCCAAGG
6	3632403	10.96	CTGCAGGTCCACTAAAAAAATGAGAATCTATGCAGTGAAACACAATATCTAGCATAAAATTGAGAGGCCT
6	3630907	14.795	CTGCAGACACAAGTACCAAAAACATATAATTAGACTTTCGATAACATGGTAAAAGAGATCAAGTCAGATG
6	3634919	17.088	CTGCAGCAAAAAGTCTAGTTCTATATCTGAGGTACTTCTCTCTATTAGCTGCACCTGTGGAAGCTTGAAA
6	3636704	25.845	CTGCAGAAAACCGGATCGATGGAAAGATCAAAAGGTCAAAAGATGTTTGGAGACAACAATGTTAGGTGAT
6	3634327	26.458	CTGCAGGAATCAGTAAAAGCTTCATTCTGTGAATCAGATGATACAGTTAGAGTTGCATATGCAGATTTGA
6	3633599	26.936	CTGCAGTGAAGCAATGCATGTTGCCACCATCATTAGGATAAAGGATGGAAGGATCGCAAGGAGCAGTGAA
6	101318588	33.651	CTGCAGCTATCCCTCAACTGCTTCATCTAATGGTTAC
6	3634498	35.77	CTGCAGATTTGGTTCTCTTTTGTGTTTGTGATTTTGTAAGCTCATTGGGCTTGTTTAGGTAGAAGCACTC
6	3637085	40.819	CTGCAGTGCTCAGCGTAATTTCCAACACCCCCTCATGTCAAGCCCAATAGGTCTTGCGCATGGAGAATGT
6	101315834	45.272	CTGCAGCAATAAAGATGGCTTTGGAAATCTTAC
6	101306680	52.368	CTGCAGCTAAACCGTGGCACTTTATTAC
6	3636714	54.281	CTGCAGAATGTTTAGCTAGTTCTTGACTAATCCATACCTAATTTTTGGTTTCTGTTTCTGTTTGATTCGA
6	3637702	55.52	CTGCAGGAACTCCGAAACCCCATCCCCAACCAACATTCATCTGTATCCAAACTAATACTGATGAAGCGAT
6	3634301	56.053	CTGCAGAAAATTATTGCCAAATCTACTGCTATAAAAATAGTGTGTGGAGGTCTCATCAAATTATTGATCC
6	3633698	57.745	CTGCAGAATCGGACGAGGATGAAACGTAAACTGGAAATGGAGAGATAGCTGGAGATACATGGGAATGATG
6	3631631	58.059	CTGCAGTGTGTGAAAATGAAGTCAGAATTTTCTTTTTAC
6	3640354	62.644	CTGCAGAGCCAATTCTTAGTGTGTTGGGGGACTATCTTTGTTTTTCTTATTGTAACAAGGAACCCTATTT
6	3631511	64.31	CTGCAGAGCAGTTTTGAAGGAGAACGAACACATATCAAGCATGTTAGAGATACAGTATAAAACCACTCAT
6	101290509	68.593	CTGCAGCAGCGAAAGGATATGTTGCGGCGGTGGGGAAATCGGACGATGTAGCATCGTCTTCGACGGGTGA
6	3636140	70.099	CTGCAGAAATGTCTTGGGTTATGCCTATACCCATGACGATGTGCTTGTTCATTATGTGGCTATTATAACC
6	3630874	73.106	CTGCAGCATAGTCAACAACCATAAGAATGTTATTCATTATCACTATATCAAAAGGATAAAAATATGCGTA
6	3632925	73.664	CTGCAGTTTTATTCAATGATCAAGCAAATCATACCATAACATATAATCTCACAAATCTTTCTGAAAACAA
6	3632656	75.142	CTGCAGACAAGGTCTTTCATCTCGGAGACACACTCAGTATGCTCATTCCATTTATGTTCTTTTCCTCGCT
6	3631453	75.834	CTGCAGATAGGAAATAACGTAATGTTGTTGATGTCTGCCGCAGATCCAATACATGAAATAACCATGAGGC
6	3636529	78.251	CTGCAGCAAGAGTGCGTGGACGAGAAGCAAAAGCATCATCTTGAGAAACAAGTATTTCACGTATAATATC
6	3634895	78.882	CTGCAGTGGTTGAGGGCAAAGACAATGGTGGCAAAGCAGCACTTGACGGCATGGTTTTGATGTCAGCATT
6	3638197	80.145	CTGCAGTTGACACCAGAACAGTTGACGCCAAAACGTCAGAAAAAATGAATATGTTTTTGGCATTTTTACA
6	3637946	80.911	CTGCAGCAATCAACAGGACCTGATTCCCACTTGCCTTTTCAGCATTCTTCTCCACCTACACTAGCATGCT
6	3633956	81.342	CTGCAGAAATTTGTAAAATAAATTTTTGTATGCATAGAAAGAAGAAATTAC
6	3631146	88.874	CTGCAGGTTTGCCATTGGATATCATGCCAGGACCCTGTGACCCTGCTAATTTCTCATTACCACAACAGGT
6	3633918	89.607	CTGCAGGGTACATGGAATAACCTTGTAGTCTTACTGATGGAAATCTTACTCTGTTAGATCTTCTCAATTG
6	101306204	91.509	CTGCAGGCAAAGAGAGGACGTGCGGAAGATTTTGTGGCTGCATTGCAAATACTTCGCGGTAAAGATTATG
6	3640109	94.917	CTGCAGGTAATATGCATGAAGGGTAACATGATTGCCTTTCCTGTCAACATCATGCAACAGTTGGTTTGTG
6	3634206	95.136	CTGCAGGGTTGCGGCCTACTCCTGCTCAGGCAACTGCTGTTAGCTGGGTAATTTTATAATAATATGCTAT
6	3632875	97.257	CTGCAGGTTCGTTTCTTCTTCTATATGTTACCGATGTTAC
6	3630953	98.226	CTGCAGGTGTCCATTACAGGAAAACAACTATCAGTATCTCCAAATGGGATATTTCTGTCCGTCTTTTCTT
6	3629822	99.216	CTGCAGATGAATTTTCCCAGGAATCATTCGCATTGCTTCTCTAGATGTTTGGCGGAGAAAGTAAGCCAGC
6	3632221	99.966	CTGCAGTTTCATATGAAGAACAAGATATGGTGATTTCACCATCATGGCTTACACTTTCACTACCACCACT
6	3632429	100.538	CTGCAGTTTGGCAACACGGGCTTCATCCAGGTTGGGGGTGCACGATTATGCATCTCGACCTTCTTGATGA
6	3632029	101.699	CTGCAGCTGCAATCTCTGGTAACAGAATCAAAATATAAGTTGAAAGTAGCGAGTCACAATACACAGACAA
6	3632797	105.789	CTGCAGAAGAAGGAAAAAACAGTCATTTCAATCAGCGATAAATACCAGAAGCAAATACAAAACATGAAGA
6	3635355	106.742	CTGCAGGTACCGGATACAAGTACAGGCACGGGATATGGGATTTTTTTACTAAAAAGACTAATACAAATTT
6	3636427	112.354	CTGCAGAAATCCTTTTATCTGTTGCTTGAAAAATAAATTTGTCATTTTGTGTAAAGCTACTGTGATTACT
6	3633577	114.58	CTGCAGCACCGTTTGATTTTAGTTGTCTTACTGTGTGGGCCTACGACGACTCTGAATTATGATGGGCTCG
6	3636455	115.914	CTGCAGTTGTGATATCTCTTTCCTGAAAATACAAGTCATTGTGGACGAATATGCATTGTGTGAGAACCAC
6	3631112	116.696	CTGCAGGCTGCTGTATAAGCTGACCCACTATTAGATTTCGTATTGGGCTATTGGCTGTATACCCCCACAC
6	3633568	119.62	CTGCAGCTGTAGAAGGTTGATAAATCTGCTCCGTTACGAACTGCTACTGCTTGGTGCTTTATCGCACCCG
6	3631197	122.848	CTGCAGCTAATCCGGCATGGTATTATTTCTTTTCACCTTAC
6	101315795	123.809	CTGCAGAGTTGTTTCACAACATTTTTATTTTTAC
6	3638144	124.48	CTGCAGGTAATTATAGAAAATAATCTTCTGAATTTTCGGAGATTACAATAAACTGAAAAAAACTCTGTTA
6	3631348	127.559	CTGCAGGGTCCTGCATTTAGTTCAAATAAGTGATATTGAATTTGGAAAGAGATGATATTGAAAAAGGTAA
6	3630856	129.407	CTGCAGCCAATAGAAACACGTTTTGAATGAGATGAAACATAATTACGCTCAGTGAGACAAACACATGGCA
6	3634881	129.878	CTGCAGATGCTACAGCACAGAGTGAAATTGCCCGTGAAGCTCTGAAGAGGTTAGCTGCCGCTGGATCAGT
6	3632222	131.44	CTGCAGGAGTTGCATCTGCTCTAAGTGAGAAACAAACAACCTTGACGTCTTTATCCCTTCCCAAATTCAT
6	3634420	133.499	CTGCAGCAGATAAGTTGGATCCAACACTGCACCTGAATCTAACTCTGTAGAGTCTGTGCAGTATTCGGCG
6	3636416	133.958	CTGCAGGTAGACCCCGACATGACATGGCGGCTGTATCATTCGATATAGTATCCCAAATACCATCAGAGGC
6	3635808	136.015	CTGCAGAGATGGGATGACTCTTAGGAGTGAGATTTGTAGTATTGGGCTGAAATGATGAAAAGGAAAGGGG
6	3635321	138.37	CTGCAGAAAGATTTGGAAATATCCTCTGCATGAGTATGTAAGCTGCATCTTCTTGAGAACCCGACTTCTG
6	3634276	138.862	CTGCAGAAACCCAATCACACTGCTGCCTGATCATCTTTCTCGTGGGATAGTAACATTCCTCTTTCTCAAT
6	3633878	141.043	CTGCAGGTTGTTGGATCGTGTATAGAACATTGAATAACAAGAGGTTTGAGCTTGTGGCATATGAATTGAT
6	3630589	141.606	CTGCAGTGACACAAACTTATCCACCAAGTAATGCCTAGAACAGGCTACACAAAACACAATAAACGCATTA
6	3630245	143.151	CTGCAGTACCTCCGACAAAACGGGTGAAGATTCAATGATAGCTTCTAGAAAATTATGCTCGAATTTCCGC
6	3632341	144.224	CTGCAGTATTTTTCACTCTTGTCACATTTGTTGGAGGTTTATCCAGAAACATTCGCACAACTAAATAGTG
6	3631589	144.779	CTGCAGTTATATTACAGGGAAATAAGTCAAAACTATTAC
6	3631572	147.37	CTGCAGATCACTGCATGTAAATCCTCTAGTGCGGCCAAAAGCCGAATACAACAAATGAAACAACAGCCTT
6	3630991	147.994	CTGCAGTATCGGTTATGAATTTGCTGTTCGGTCGACATTAC
6	3634504	149.456	CTGCAGAAAACTCCTGTCAAAATTCTTGGTGCAGTCAAAATAACATCCTTATTCGTTTCCCTTTTCGACT
6	3632913	150.264	CTGCAGACAGGCACATGAAGAATGTACATATAGTTCATCAGGGAAAAAACTATAGCAGTATTTATTTTAC
6	3659911	152.805	CTGCAGGTTGGTTCTCTTGTTGTTTATGGGGATTATTTTGATTATTGGTTTTCACTTTGGGTTTCTAATT
6	3634231	154.632	CTGCAGACTATTGCTTTTGAAAGTTCAGTTCTAATATATAAATGTGTTGAGCCCTGCTTTCTGATGCCTC
7	3635680	0	CTGCAGTATTCCTGATTGGATGATAGAAGGAAAGTGGTCCACATTATCAAAAAATGCATTACACTTTATA
7	3633438	0.836	CTGCAGCTATCAAATCTGCCATCATGACAACCACAAAATCAGTGAATGGTACTTATAATGATTCTCCGGG
7	101325755	2.659	CTGCAGCAGTTGTGGATGTGAGTTGGAGAATTTAC
7	3633695	6.61	CTGCAGCCGTCTCAACAGCCACCGCAGCCGCCGCCGGATTCAGCCCTAATGATCTCGTCACTAGAACTCC
7	3634867	7.839	CTGCAGATTGCAATATATTTTGCTTTTCTTGGAATGTACACGCGGTGGCTGTTTTTCCTCGCTGCATTTG
7	3635490	10.552	CTGCAGGGTGAGTGAGATTGATGGGTGTACTTGGTCACTTTCTGACAGTGGTTTGTGATTACTTGTTTGT
7	3636336	12.713	CTGCAGAGTTATGCAATATCACACCATCGCAAGAACAAGACATGGTTCCTCCGAATGTGACTGGAGTCTC
7	3634978	14.275	CTGCAGACAAAGTCCATTGAAAGATAGAACATACATATACGAATAAGGAATGCCATAGTTAC
7	3635895	14.884	CTGCAGTAAGGTGGTTTTGTCTTACTAGCAATGTAGCAACTAAATACGGGTTATCATTGTAGTTAGCGGC
7	3638078	15.255	CTGCAGAACTGAAGGTGAACTAGTGAAGCAAATTGTTGACGACATTTTGACAAACATAGATGTCTCATTG
7	3638684	15.99	CTGCAGAGTTTTACTTCATGCAGATGATTGAACCCTATCACACTTGTTGCAGAGATGAATGGTAGCAATG
7	3632811	17.321	CTGCAGGTGATTTTGAGAATGCAGTTACCATAGAAATAGTGGGAAGATATCCATCACATTACAATGAAAT
7	3634781	18.309	CTGCAGTACAGTCCGAAACCATCGTGATCGAAGAGATTACAGAAGGAAGCTTCTTATGTATAGCTAGATT
7	3640509	19.098	CTGCAGACCAACCCAAGTGAGACTAGTTTGATCAGATAACTTGACTACCATAGGGTTGTAATCAAAATCT
7	3631324	21.156	CTGCAGATCTGATTCAAAATTTCAATAAAAATATCCATTAC
7	3632261	22.628	CTGCAGCTTTGTTGCTTATTCTACTTCCTCGGGAATATGCATCGCCAGGCAGTAATGACCAAAAGCAAAA
7	3633281	24.9	CTGCAGTAGAAGCCAATAGAATCTGTCTACGATATTCAGCTATGGCCCATGTTGGAAAAATATCTCTATA
7	3634430	26.182	CTGCAGTTTTTTAGCATACAAACATGCATCTATGCAACTATACAAAGTCTTCAAGGAATATGTATAATCA
7	3633841	30.311	CTGCAGTTCAGGCAGTATAATGAATTTGGAAACTCAACCAAATAGAAATGCGCATTCAATACTATTAGGC
7	101241524	30.978	CTGCAGTTTTACCTGTCAGTTCATCTATCGGCATCAAGGAGGATAAGACTTCAGAGCTGAGTTCATCAAG
7	3639391	32.264	CTGCAGCAAACAAATTAGTAGAAGATTCTCAAACATCATTGTAAGTAACTTTGCCTACAAAAATATCTAA
7	3638352	34.179	CTGCAGTTTATCCATACTACAGTATATTCTTCTACAATACCAGTAGCATATTAC
7	3659977	36.652	CTGCAGCTTCTCTTTTCAAATTATAAGAGGGTCCAAGGCATCGATAGCCTTTAC
7	3632059	39.99	CTGCAGCTGGTGAAAGCAGTTTTAGATCTTTCATGGTTGCTGTACAACGTTCAGGAAGCAGTGTTGCTAT
7	3629611	40.487	CTGCAGAGGGAATGATTCAACAATCAGAAAATGAAAAGTCAGAATCTTATATCAATGCATAACTTCAAAA
7	3633863	42.303	CTGCAGCAGGAAGCAAAGTTGATGGTGTATCTTTCTTTGGCTATGCAAATGGAACAGCAAGAGGAATAGC
7	3635922	43.043	CTGCAGAAAGAAATGTTCTTTGGCCCAACAAGCTAAACCGAAAAGGCCCACGAGAAGAGCACAAAAATCT
7	3632952	43.383	CTGCAGCAACTCAAAACTCTCCAACAACAACGCTACTATGAACATCAATTCCACTACTACTTTGAATTCA
7	101295685	46.067	CTGCAGTGTTATGCCATCAGGAATTCGACTTAC
7	101335378	47.017	CTGCAGGAAAGAGAGATGAACTCGAGCTAGAGCTTGGAATTTGATTTGTAGAGATTAGAGAGGTGGATTT
7	3636235	47.864	CTGCAGCATAATTGGTAAGGCCTATTTCAAGACCATAGTGGGGCAGCTCGTGTGCATATGCAGCAGCAAG
7	3631274	49.525	CTGCAGAAAGATACCAAATCTTTGCAACTATCAATCCAAATTGTTGTTGGTTTTTATCATACTGATATTT
7	3635102	50.071	CTGCAGCATAGTGGATCCAAGTGTGTCAACCCAACCCCACAAGTATGAATTTTTGTTGCGTTTCATTTGT
7	3638654	50.657	CTGCAGAATGGTTTCTAACGCTTTCACAACTTCACTCATTGTTGGTCGGTCTGAAGCTGATTCCTGGACG
7	3636649	51.205	CTGCAGGGAATCATTTTTATGTTTCCGCTATTGTATATCTGTTCTTTTTGTTTTTCAAAAATACAAGAGA
7	3634453	51.721	CTGCAGGGTGTAAAATCAATTAGAGAAAACAAATTGATTGTTTTAGTAAAATTTTTAGTATAATTCTTGT
7	3631532	52.29	CTGCAGCAGGAGATCAGACCAACACTCAAGGGCATCCCGGGGTGTCCAACGTACAACCAGCTACACGAAC
7	3630555	55.811	CTGCAGACTTAGGTGGACAAACTATCTTCGTCCCGGTATCAAACGAGGTAACTTCACAGATCATGAAGAG
7	3634054	56.487	CTGCAGTTCTGTCAGAAGTTGAATCTGAGACTCAGAAGCCACATCTAGAAAAAGAAACAGTTGCCTCAAG
7	3635985	56.913	CTGCAGGATCAAGTTCTATTGAGGGAGCACAAAGCACAACACAAGATCATCATCAATATCATCATCATCA
7	3633561	57.62	CTGCAGTGTCATCTGCTCAGGACCTTCCCATGCTGAGTGGTATAAATCAAATCCATCCTGGAGATCCTGC
7	3632756	60.175	CTGCAGCTCACACCCATACAATTACAGAGATTTTCTGTTGTCTGTATATCCATAACTTCTCGTATGCCGT
7	3638221	60.994	CTGCAGGGGAGGAATGGATCAGTTTTCTGTTATGGTGCTACGGGAGCTGGAAAAACATATACAATGCTAG
7	3637176	62.008	CTGCAGAAAATAACAAGATTAGTCAGAGACATGCCGAATAAGTATTTCAATATAAAATAAGGTAGGTTTA
7	3639177	62.571	CTGCAGTAAAAAATATTGATTTCAAATGAACTTATCCTGTAATTGATTTTAGCTAATAGTAAATTCAATA
7	3633354	67.947	CTGCAGAAGGAAGATTATCTGGATGAATTGGAATACAGGGAGACCCTTTACTTGAAGAAACAAATGAAAG
7	3659022	68.535	CTGCAGATACCACAACTAATCCCCAATAAATCCATTCAGTACATTTCTGGAGACTAGGACAATAGTTGTT
7	3633291	71.531	CTGCAGCTCCCGGGGAAGCAGGCAAGCCAGTGGCAACCACTTTGTCCTTGTACATAGATGGATCCTTACA
7	3631345	72.373	CTGCAGGTGAAAGCTGTAGTCAATTATGTCATATTTTTTGTTTGATGAAGATCATTTATGTCATGTTATG
7	101309941	73.849	CTGCAGTGTTCTAAGCGTTATATCTTTATTAC
7	3635052	76.188	CTGCAGAAGATATTGAGGAAAAGTATTTCTTTTTATTTTTTTTCTCAAATTTTTACTTTGGACTTTACAG
7	3633564	82.209	CTGCAGGAATTGGTGGGTTATGACTTGTTGACCCTGTCATCTCAGTTGAAGCAATATCTCCATCTGAGCT
7	101333272	83.468	CTGCAGACCAACTTGGCTGGACTATTTCCGCCACTCGGAATCTCGTAGGTACTAATAATATATAAACAAA
7	3633682	84.321	CTGCAGAAGAAGTAGTTAGAGAAAAAGGTTGATATATATTCTGAGACAGCAATGAAGTCAACATCTTTTT
7	3633679	85.129	CTGCAGGTAAAAAATTGGACGTCACTAGAAAGTACTTTATACAAAAAGTGGTAGACTCGTGATATAGGGA
7	3637010	87.261	CTGCAGTTTTTTGTATCCGCAGTGTATCTTGTTGCTGGATTTTAGACCAAGTAGGACTTTCTCAAATTCT
7	3633626	90.024	CTGCAGTTTCAGGAAACTTTTCCGAAATAAGAAGTTTAGCCGCTCTATATTCAAACAAGAAAAGTAGAAC
7	3640661	91.076	CTGCAGTAGCACATGGGGATCTTCTTCGCACCTTATTGTTTGAAGACAACTGCAATTATGTGCTAGAAAG
7	3633775	92.22	CTGCAGAGTTAGGTTACACATTCACAAACGGTCTTCTGATAACATGTGTATCCCTTAC
7	3640840	94.802	CTGCAGTATTATGATATTGTGATGTACATAGATAAATATTTTGTTCTTGATGTTTTGTTTGTATTTGAAG
7	3632017	95.523	CTGCAGAACTCATGAAAGGATATGCGGCCCAAGAGCTCCACGCTAAAGTCACACATACCACTACCATTTT
7	3630642	96.611	CTGCAGCCAAATACTACTGGACAATAAGACGTTATCAACAACCCCTCAGGATATGACTAGGGATATTTTT
7	3634529	97.241	CTGCAGTACCAAGAAATGAAAGTAGCAAACCTCAAGTTTAC
7	3636724	98.225	CTGCAGCCATGCAGCCCAAAGCATGTGCAGAGTATGAATGTCCATGCAAAAGGGCCTTGAGCTATGACCA
7	101251753	99.827	CTGCAGATCAGATGATGCTATCTTATTCGAACATATACAACTATTGAACTTTGAAGATCACGATCTACCT
7	3631529	103.423	CTGCAGAGCCATTATTAGTGTATATAAATTTTTTTAGCCATATATAATATCCAAAAACATGTCCTTTTGT
7	3660825	110.515	CTGCAGCTCATGGATGTAACCCACCCAATAATTTCATCTGTGGGCTACAGCAAAGCACAACTTATACTGC
7	3639486	111.456	CTGCAGACAGACTCGGTATATGTTCCGTTGGAGCAAATTCAGGTGCTGCCCGAAAAGAGAAGAAACTTAT
7	3634351	112.021	CTGCAGGCTAGCATTACTCAAACTTGGGAGCCCTTTCTTACCCAACCAAGGGTGTATGACTTCCCAAGGA
7	3635349	113.12	CTGCAGTCTCTGGGGTGTATAGCGCAGGTCGCAATGCCTGTTTTTGAAACTAGAGAGAATGAGATAAAAG
7	3634133	113.954	CTGCAGCAAATAACAAAAAAGTGGAGCACATGGAGAAACATAGAATGAAATGTCAAATAAGAAGCCAACT
7	3631660	117.16	CTGCAGAACCAAAAAATCTGCGATGTTCCTAGCCATAAATCATGCCTAAATAAAATTGCATTTGGAAAAA
